# Supplementary material for: An immunogenic cell death-related classification predicts prognosis and response to immunotherapy in kidney renal clear cell carcinoma
Source: Front Oncol. 2023 Aug 23;13:1147805. doi: 10.3389/fonc.2023.1147805 (PMC10482408; doi:10.3389/fonc.2023.1147805)
Supplement: Supplementary file 5 [file Table_1.xlsx]

## Sheet: S table 1
Supplementary Table 1 ICD cluster in KIRC
ID	ICD cluster
TCGA_TCGA-BP-4164	A
TCGA_TCGA-B8-4619	A
TCGA_TCGA-DV-5567	A
TCGA_TCGA-B0-5120	A
TCGA_TCGA-B0-5697	B
TCGA_TCGA-BP-4174	A
TCGA_TCGA-CZ-4853	A
TCGA_TCGA-B8-4151	B
TCGA_TCGA-B0-4828	A
TCGA_TCGA-B4-5843	B
TCGA_TCGA-B0-5075	A
TCGA_TCGA-MM-A563	B
TCGA_TCGA-BP-5191	B
TCGA_TCGA-B2-A4SR	A
TCGA_TCGA-A3-3347	C
TCGA_TCGA-BP-4777	A
TCGA_TCGA-B0-5107	C
TCGA_TCGA-B0-4712	C
TCGA_TCGA-A3-A6NJ	A
TCGA_TCGA-CJ-4889	B
TCGA_TCGA-CJ-4893	B
TCGA_TCGA-CW-5583	A
TCGA_TCGA-CJ-5684	B
TCGA_TCGA-BP-4787	C
TCGA_TCGA-B2-3923	A
TCGA_TCGA-BP-4351	B
TCGA_TCGA-CZ-5465	B
TCGA_TCGA-A3-A6NL	A
TCGA_TCGA-B0-5400	C
TCGA_TCGA-CZ-5452	C
TCGA_TCGA-B0-5104	A
TCGA_TCGA-CW-5581	A
TCGA_TCGA-B8-5165	A
TCGA_TCGA-CZ-5989	A
TCGA_TCGA-BP-4970	B
TCGA_TCGA-BP-4969	A
TCGA_TCGA-B0-5691	A
TCGA_TCGA-BP-4768	B
TCGA_TCGA-B0-5088	B
TCGA_TCGA-BP-4993	B
TCGA_TCGA-CJ-4902	B
TCGA_TCGA-CJ-4897	A
TCGA_TCGA-B2-5633	B
TCGA_TCGA-CJ-4640	C
TCGA_TCGA-CJ-6032	A
TCGA_TCGA-BP-4355	A
TCGA_TCGA-CJ-4870	A
TCGA_TCGA-BP-4998	A
TCGA_TCGA-BP-4770	C
TCGA_TCGA-B0-4817	A
TCGA_TCGA-B0-5812	A
TCGA_TCGA-A3-3382	A
TCGA_TCGA-A3-A8OU	B
TCGA_TCGA-CJ-4916	B
TCGA_TCGA-AK-3431	A
TCGA_TCGA-BP-4769	B
TCGA_TCGA-CJ-4903	A
TCGA_TCGA-A3-3335	A
TCGA_TCGA-CJ-4875	A
TCGA_TCGA-B0-4701	A
TCGA_TCGA-A3-A6NI	A
TCGA_TCGA-A3-3363	A
TCGA_TCGA-CZ-4860	C
TCGA_TCGA-BP-5169	C
TCGA_TCGA-CJ-6027	B
TCGA_TCGA-BP-5202	B
TCGA_TCGA-CZ-4859	B
TCGA_TCGA-BP-5168	B
TCGA_TCGA-B2-5635	B
TCGA_TCGA-CW-6097	C
TCGA_TCGA-B8-A7U6	A
TCGA_TCGA-CJ-4882	A
TCGA_TCGA-B8-5545	A
TCGA_TCGA-A3-3358	A
TCGA_TCGA-B0-5096	C
TCGA_TCGA-B8-A54H	B
TCGA_TCGA-A3-3328	A
TCGA_TCGA-B0-4819	A
TCGA_TCGA-BP-4760	A
TCGA_TCGA-DV-5568	C
TCGA_TCGA-CJ-6030	C
TCGA_TCGA-AK-3456	B
TCGA_TCGA-CJ-4878	B
TCGA_TCGA-BP-5177	B
TCGA_TCGA-B2-5639	B
TCGA_TCGA-BP-4781	B
TCGA_TCGA-BP-5195	B
TCGA_TCGA-3Z-A93Z	B
TCGA_TCGA-CJ-4888	B
TCGA_TCGA-B0-5099	A
TCGA_TCGA-B8-4153	B
TCGA_TCGA-DV-5565	B
TCGA_TCGA-CJ-4644	C
TCGA_TCGA-B0-4706	A
TCGA_TCGA-AK-3453	B
TCGA_TCGA-AK-3440	C
TCGA_TCGA-B2-4102	A
TCGA_TCGA-BP-4989	A
TCGA_TCGA-BP-4326	C
TCGA_TCGA-B0-5702	A
TCGA_TCGA-CJ-5682	B
TCGA_TCGA-A3-3383	B
TCGA_TCGA-B0-5711	A
TCGA_TCGA-B0-5102	B
TCGA_TCGA-CZ-5459	A
TCGA_TCGA-B0-5698	A
TCGA_TCGA-B0-4845	A
TCGA_TCGA-CJ-4907	B
TCGA_TCGA-B0-5709	A
TCGA_TCGA-CZ-4864	A
TCGA_TCGA-CZ-5470	B
TCGA_TCGA-BP-4334	A
TCGA_TCGA-CJ-4891	C
TCGA_TCGA-BP-5181	B
TCGA_TCGA-B0-4813	A
TCGA_TCGA-B0-5695	B
TCGA_TCGA-G6-A5PC	B
TCGA_TCGA-A3-3325	B
TCGA_TCGA-B4-5838	A
TCGA_TCGA-AK-3461	A
TCGA_TCGA-B8-5164	B
TCGA_TCGA-BP-5199	B
TCGA_TCGA-BP-4977	A
TCGA_TCGA-BP-4177	B
TCGA_TCGA-A3-3362	A
TCGA_TCGA-B8-5549	B
TCGA_TCGA-BP-4173	C
TCGA_TCGA-CJ-4885	C
TCGA_TCGA-B0-4691	C
TCGA_TCGA-CW-6088	A
TCGA_TCGA-CJ-5675	B
TCGA_TCGA-CZ-5466	B
TCGA_TCGA-B0-5707	B
TCGA_TCGA-EU-5905	B
TCGA_TCGA-B8-A54D	A
TCGA_TCGA-CW-5585	A
TCGA_TCGA-A3-3365	A
TCGA_TCGA-BP-4973	B
TCGA_TCGA-BP-4801	A
TCGA_TCGA-A3-3331	A
TCGA_TCGA-B0-5100	B
TCGA_TCGA-CJ-4874	B
TCGA_TCGA-A3-3326	A
TCGA_TCGA-BP-4167	B
TCGA_TCGA-CJ-4634	A
TCGA_TCGA-B8-A54K	A
TCGA_TCGA-BP-4968	B
TCGA_TCGA-DV-5576	B
TCGA_TCGA-B0-5098	C
TCGA_TCGA-AK-3433	A
TCGA_TCGA-BP-5198	B
TCGA_TCGA-BP-4158	A
TCGA_TCGA-B0-4839	B
TCGA_TCGA-BP-4799	C
TCGA_TCGA-BP-4331	A
TCGA_TCGA-BP-5196	C
TCGA_TCGA-CJ-5678	B
TCGA_TCGA-CW-5580	B
TCGA_TCGA-BP-4974	A
TCGA_TCGA-B0-4818	B
TCGA_TCGA-BP-4759	B
TCGA_TCGA-CJ-5681	C
TCGA_TCGA-BP-4991	A
TCGA_TCGA-CZ-5456	C
TCGA_TCGA-BP-5200	A
TCGA_TCGA-CJ-5676	B
TCGA_TCGA-CZ-5986	A
TCGA_TCGA-EU-5904	A
TCGA_TCGA-A3-3313	A
TCGA_TCGA-A3-3307	A
TCGA_TCGA-BP-4771	B
TCGA_TCGA-BP-4776	A
TCGA_TCGA-A3-3380	A
TCGA_TCGA-BP-4999	A
TCGA_TCGA-B0-5077	B
TCGA_TCGA-B0-5095	A
TCGA_TCGA-CZ-5988	B
TCGA_TCGA-BP-4795	B
TCGA_TCGA-B0-4836	C
TCGA_TCGA-B0-5399	B
TCGA_TCGA-B0-4688	A
TCGA_TCGA-BP-4972	A
TCGA_TCGA-CJ-5672	B
TCGA_TCGA-B0-4844	B
TCGA_TCGA-BP-4337	A
TCGA_TCGA-BP-4960	B
TCGA_TCGA-CJ-4881	C
TCGA_TCGA-BP-4329	B
TCGA_TCGA-CJ-4638	A
TCGA_TCGA-BP-5190	A
TCGA_TCGA-DV-5573	B
TCGA_TCGA-CJ-4636	A
TCGA_TCGA-B0-4703	B
TCGA_TCGA-B0-4848	C
TCGA_TCGA-B0-4718	A
TCGA_TCGA-B0-5106	A
TCGA_TCGA-CZ-5460	B
TCGA_TCGA-BP-4330	A
TCGA_TCGA-B0-5109	C
TCGA_TCGA-CZ-5462	A
TCGA_TCGA-B2-4101	A
TCGA_TCGA-BP-5180	B
TCGA_TCGA-CW-5589	A
TCGA_TCGA-CZ-4861	B
TCGA_TCGA-BP-5189	C
TCGA_TCGA-CJ-5689	C
TCGA_TCGA-BP-4967	B
TCGA_TCGA-B0-5097	B
TCGA_TCGA-CJ-4905	B
TCGA_TCGA-G6-A8L7	C
TCGA_TCGA-B0-5699	A
TCGA_TCGA-B0-4852	A
TCGA_TCGA-B8-A54E	A
TCGA_TCGA-BP-4327	A
TCGA_TCGA-CJ-5671	B
TCGA_TCGA-B0-5084	B
TCGA_TCGA-BP-5194	A
TCGA_TCGA-CJ-4894	A
TCGA_TCGA-AK-3454	A
TCGA_TCGA-B8-4148	B
TCGA_TCGA-B8-4620	C
TCGA_TCGA-CJ-5677	C
TCGA_TCGA-A3-3320	A
TCGA_TCGA-BP-4976	A
TCGA_TCGA-CZ-5458	A
TCGA_TCGA-CW-5588	A
TCGA_TCGA-MM-A564	A
TCGA_TCGA-BP-4332	A
TCGA_TCGA-A3-3323	B
TCGA_TCGA-BP-4341	A
TCGA_TCGA-BP-5008	A
TCGA_TCGA-CZ-5468	C
TCGA_TCGA-BP-4782	B
TCGA_TCGA-EU-5906	A
TCGA_TCGA-A3-3370	A
TCGA_TCGA-B4-5832	A
TCGA_TCGA-B2-5636	B
TCGA_TCGA-B0-4697	B
TCGA_TCGA-B4-5836	C
TCGA_TCGA-BP-4994	B
TCGA_TCGA-CJ-4868	C
TCGA_TCGA-BP-4797	A
TCGA_TCGA-B4-5834	A
TCGA_TCGA-BP-4761	B
TCGA_TCGA-B0-5117	A
TCGA_TCGA-B0-4698	B
TCGA_TCGA-B8-5550	A
TCGA_TCGA-BP-4774	B
TCGA_TCGA-B0-4822	A
TCGA_TCGA-BP-5000	C
TCGA_TCGA-GK-A6C7	A
TCGA_TCGA-CZ-5457	B
TCGA_TCGA-BP-4995	B
TCGA_TCGA-BP-4338	A
TCGA_TCGA-BP-4971	A
TCGA_TCGA-G6-A8L8	B
TCGA_TCGA-A3-3319	C
TCGA_TCGA-B0-5094	C
TCGA_TCGA-A3-3372	A
TCGA_TCGA-B0-5690	B
TCGA_TCGA-BP-4335	A
TCGA_TCGA-A3-3316	A
TCGA_TCGA-BP-4804	B
TCGA_TCGA-DV-5566	B
TCGA_TCGA-B2-3924	A
TCGA_TCGA-AK-3429	C
TCGA_TCGA-B0-4841	A
TCGA_TCGA-BP-4981	B
TCGA_TCGA-A3-3322	A
TCGA_TCGA-A3-3385	A
TCGA_TCGA-BP-4343	B
TCGA_TCGA-DV-5569	B
TCGA_TCGA-B8-A8YJ	A
TCGA_TCGA-A3-3317	A
TCGA_TCGA-B0-5402	B
TCGA_TCGA-CJ-4920	C
TCGA_TCGA-CJ-4637	B
TCGA_TCGA-B0-4847	B
TCGA_TCGA-CJ-4890	B
TCGA_TCGA-B0-5710	A
TCGA_TCGA-B0-5703	A
TCGA_TCGA-B8-A54G	B
TCGA_TCGA-AK-3425	B
TCGA_TCGA-B0-4842	C
TCGA_TCGA-CW-5591	B
TCGA_TCGA-B0-4821	A
TCGA_TCGA-B0-5119	B
TCGA_TCGA-BP-5178	B
TCGA_TCGA-AS-3777	B
TCGA_TCGA-DV-A4W0	A
TCGA_TCGA-B0-5080	B
TCGA_TCGA-CZ-4857	B
TCGA_TCGA-CJ-4908	B
TCGA_TCGA-A3-3349	B
TCGA_TCGA-CJ-6033	C
TCGA_TCGA-A3-3306	B
TCGA_TCGA-B8-5158	C
TCGA_TCGA-A3-3324	A
TCGA_TCGA-CZ-4854	A
TCGA_TCGA-CJ-4912	A
TCGA_TCGA-B0-4707	B
TCGA_TCGA-CZ-4862	B
TCGA_TCGA-A3-A8OX	A
TCGA_TCGA-BP-4982	A
TCGA_TCGA-BP-4344	A
TCGA_TCGA-CZ-5469	C
TCGA_TCGA-CZ-5454	B
TCGA_TCGA-CZ-5985	B
TCGA_TCGA-BP-5192	A
TCGA_TCGA-CW-6090	B
TCGA_TCGA-B0-4849	A
TCGA_TCGA-B0-5705	B
TCGA_TCGA-CW-5587	B
TCGA_TCGA-BP-5174	C
TCGA_TCGA-BP-5176	C
TCGA_TCGA-CZ-5453	A
TCGA_TCGA-BP-4160	B
TCGA_TCGA-CJ-5680	B
TCGA_TCGA-B8-A54F	A
TCGA_TCGA-B0-4693	A
TCGA_TCGA-BP-4342	B
TCGA_TCGA-B0-5083	B
TCGA_TCGA-BP-4983	B
TCGA_TCGA-A3-3308	C
TCGA_TCGA-BP-4987	B
TCGA_TCGA-B8-5551	C
TCGA_TCGA-B0-5700	B
TCGA_TCGA-B8-5159	B
TCGA_TCGA-B0-4945	A
TCGA_TCGA-BP-5010	B
TCGA_TCGA-BP-4345	C
TCGA_TCGA-BP-4985	C
TCGA_TCGA-CJ-5686	A
TCGA_TCGA-MW-A4EC	A
TCGA_TCGA-B0-4714	A
TCGA_TCGA-BP-4162	A
TCGA_TCGA-BP-4163	B
TCGA_TCGA-B0-4713	A
TCGA_TCGA-BP-4992	A
TCGA_TCGA-A3-3373	B
TCGA_TCGA-B0-5108	B
TCGA_TCGA-BP-4986	A
TCGA_TCGA-CW-6087	C
TCGA_TCGA-BP-4349	A
TCGA_TCGA-BP-5187	A
TCGA_TCGA-CJ-4635	B
TCGA_TCGA-B0-5692	C
TCGA_TCGA-DV-A4VX	A
TCGA_TCGA-B0-5110	A
TCGA_TCGA-B0-4815	B
TCGA_TCGA-BP-4765	A
TCGA_TCGA-A3-A6NN	A
TCGA_TCGA-BP-4784	B
TCGA_TCGA-BP-4353	A
TCGA_TCGA-B0-5092	B
TCGA_TCGA-BP-4789	A
TCGA_TCGA-CZ-4863	B
TCGA_TCGA-B0-5121	A
TCGA_TCGA-CJ-4904	A
TCGA_TCGA-BP-5183	C
TCGA_TCGA-B0-4696	B
TCGA_TCGA-B0-4690	C
TCGA_TCGA-CJ-4876	C
TCGA_TCGA-CZ-4865	C
TCGA_TCGA-BP-4798	C
TCGA_TCGA-A3-A8OW	B
TCGA_TCGA-6D-AA2E	B
TCGA_TCGA-CZ-5463	A
TCGA_TCGA-CJ-6031	A
TCGA_TCGA-B0-4838	A
TCGA_TCGA-B8-5553	B
TCGA_TCGA-BP-5201	B
TCGA_TCGA-BP-4347	A
TCGA_TCGA-B0-4810	C
TCGA_TCGA-BP-5175	C
TCGA_TCGA-CW-5590	B
TCGA_TCGA-A3-3329	B
TCGA_TCGA-A3-3376	A
TCGA_TCGA-A3-A8OV	B
TCGA_TCGA-B0-4846	A
TCGA_TCGA-BP-4166	B
TCGA_TCGA-B0-4824	B
TCGA_TCGA-AK-3428	A
TCGA_TCGA-CJ-4901	B
TCGA_TCGA-B0-4843	B
TCGA_TCGA-CJ-6028	A
TCGA_TCGA-DV-A4VZ	B
TCGA_TCGA-CJ-4899	A
TCGA_TCGA-BP-4803	A
TCGA_TCGA-AK-3460	A
TCGA_TCGA-B8-4146	A
TCGA_TCGA-B0-4833	A
TCGA_TCGA-B8-5552	A
TCGA_TCGA-BP-4170	B
TCGA_TCGA-B4-5844	B
TCGA_TCGA-B0-4710	A
TCGA_TCGA-CJ-4892	A
TCGA_TCGA-CJ-5679	C
TCGA_TCGA-CJ-4871	C
TCGA_TCGA-BP-4964	B
TCGA_TCGA-B2-4099	B
TCGA_TCGA-AK-3436	B
TCGA_TCGA-B0-4834	A
TCGA_TCGA-CZ-5461	A
TCGA_TCGA-AK-3445	C
TCGA_TCGA-B0-4823	A
TCGA_TCGA-DV-5574	B
TCGA_TCGA-CJ-4886	B
TCGA_TCGA-AK-3465	A
TCGA_TCGA-BP-4354	B
TCGA_TCGA-B8-5162	B
TCGA_TCGA-CJ-4869	B
TCGA_TCGA-A3-3311	C
TCGA_TCGA-BP-5170	B
TCGA_TCGA-B8-4143	B
TCGA_TCGA-BP-4346	B
TCGA_TCGA-B0-4827	C
TCGA_TCGA-CJ-4887	C
TCGA_TCGA-BP-4807	B
TCGA_TCGA-CZ-5464	B
TCGA_TCGA-A3-3387	B
TCGA_TCGA-B0-4816	B
TCGA_TCGA-CW-6093	A
TCGA_TCGA-B0-4837	C
TCGA_TCGA-CJ-5683	B
TCGA_TCGA-BP-4962	A
TCGA_TCGA-CJ-4643	B
TCGA_TCGA-BP-4965	A
TCGA_TCGA-CZ-5982	A
TCGA_TCGA-BP-4176	B
TCGA_TCGA-CJ-4642	A
TCGA_TCGA-B8-5546	C
TCGA_TCGA-BP-4159	A
TCGA_TCGA-AK-3426	B
TCGA_TCGA-CJ-4639	A
TCGA_TCGA-B0-5701	C
TCGA_TCGA-B0-5693	B
TCGA_TCGA-G6-A8L6	B
TCGA_TCGA-BP-5184	B
TCGA_TCGA-B8-4622	B
TCGA_TCGA-A3-3357	B
TCGA_TCGA-B0-4694	B
TCGA_TCGA-BP-4758	B
TCGA_TCGA-A3-3367	A
TCGA_TCGA-BP-4165	C
TCGA_TCGA-EU-5907	A
TCGA_TCGA-A3-3378	C
TCGA_TCGA-BP-4762	A
TCGA_TCGA-A3-3343	B
TCGA_TCGA-CZ-4856	B
TCGA_TCGA-BP-4763	A
TCGA_TCGA-BP-4325	A
TCGA_TCGA-AK-3450	C
TCGA_TCGA-T7-A92I	A
TCGA_TCGA-B4-5378	A
TCGA_TCGA-B0-4699	B
TCGA_TCGA-B0-5696	B
TCGA_TCGA-B0-5113	A
TCGA_TCGA-B0-5706	C
TCGA_TCGA-BP-4963	A
TCGA_TCGA-CZ-4866	A
TCGA_TCGA-B0-5081	B
TCGA_TCGA-BP-5009	C
TCGA_TCGA-CZ-5984	A
TCGA_TCGA-A3-A8CQ	A
TCGA_TCGA-CZ-4858	C
TCGA_TCGA-BP-4161	B
TCGA_TCGA-B8-A54I	B
TCGA_TCGA-BP-5001	B
TCGA_TCGA-BP-5186	A
TCGA_TCGA-BP-4756	A
TCGA_TCGA-MM-A84U	B
TCGA_TCGA-AK-3458	A
TCGA_TCGA-B0-4811	A
TCGA_TCGA-B0-5694	C
TCGA_TCGA-BP-5173	A
TCGA_TCGA-CJ-4872	B
TCGA_TCGA-DV-5575	B
TCGA_TCGA-CJ-4641	B
TCGA_TCGA-BP-4790	A
TCGA_TCGA-B0-5116	B
TCGA_TCGA-CJ-4895	C
TCGA_TCGA-BP-5007	B
TCGA_TCGA-B0-4814	A
TCGA_TCGA-CZ-5451	A
TCGA_TCGA-B8-4621	A
TCGA_TCGA-A3-3346	C
TCGA_TCGA-B8-5163	B
TCGA_TCGA-CJ-4918	B
TCGA_TCGA-BP-4766	B
TCGA_TCGA-B4-5835	C
TCGA_TCGA-CZ-5467	A
TCGA_TCGA-BP-4340	A
TCGA_TCGA-CW-5584	B
TCGA_TCGA-B8-A54J	A
TCGA_TCGA-CZ-5455	B
TCGA_TCGA-AS-3778	B
TCGA_TCGA-BP-4352	A
TCGA_TCGA-B0-4700	C
TCGA_TCGA-B0-5713	A
TCGA_TCGA-B0-5115	B
TCGA_TCGA-B2-4098	A
TCGA_TCGA-A3-3374	B
TCGA_TCGA-BP-4975	A
TCGA_TCGA-BP-5004	A
TCGA_TCGA-BP-4959	B
TCGA_TCGA-CJ-4900	B
TCGA_TCGA-CJ-4884	B
TCGA_TCGA-BP-4775	A
TCGA_TCGA-A3-3352	A
TCGA_TCGA-AK-3434	B
TCGA_TCGA-BP-5185	A
TCGA_TCGA-AK-3451	B
TCGA_TCGA-CZ-5987	B
TCGA_TCGA-BP-5182	B
TCGA_TCGA-B0-5085	A
TCGA_TCGA-B4-5377	A
TCGA_TCGA-CJ-4873	B
TCGA_TCGA-A3-3351	A
TCGA_TCGA-AK-3447	A
TCGA_TCGA-A3-3359	A
TCGA_TCGA-B8-4154	A
TCGA_TCGA-B2-5641	B
TCGA_TCGA-BP-4961	A
TCGA_TCGA-B0-5712	C
TCGA_TCGA-BP-5006	A
TCGA_TCGA-AK-3427	A
TCGA_TCGA-AK-3443	B
TCGA_TCGA-BP-4169	C
TCGA_TCGA-AK-3455	B
ICGC_DO47198	C
ICGC_DO47168	A
ICGC_DO46877	A
ICGC_DO46850	A
ICGC_DO46838	B
ICGC_DO47096	A
ICGC_DO47080	B
ICGC_DO47008	B
ICGC_DO47020	A
ICGC_DO46905	B
ICGC_DO46933	C
ICGC_DO46847	C
ICGC_DO46949	A
ICGC_DO47068	C
ICGC_DO46996	A
ICGC_DO46953	C
ICGC_DO46965	A
ICGC_DO46941	C
ICGC_DO46832	A
ICGC_DO47213	A
ICGC_DO47024	A
ICGC_DO47140	A
ICGC_DO47204	B
ICGC_DO47189	C
ICGC_DO46961	A
ICGC_DO47044	A
ICGC_DO46873	A
ICGC_DO47171	C
ICGC_DO47228	B
ICGC_DO47016	B
ICGC_DO46917	A
ICGC_DO46865	A
ICGC_DO47076	B
ICGC_DO47036	A
ICGC_DO47032	A
ICGC_DO47183	A
ICGC_DO47048	C
ICGC_DO47225	A
ICGC_DO46984	B
ICGC_DO47231	B
ICGC_DO47012	A
ICGC_DO47132	B
ICGC_DO47120	A
ICGC_DO47180	A
ICGC_DO47177	C
ICGC_DO46992	A
ICGC_DO46889	B
ICGC_DO46957	B
ICGC_DO47174	A
ICGC_DO46925	B
ICGC_DO47040	B
ICGC_DO47128	A
ICGC_DO47216	C
ICGC_DO47207	A
ICGC_DO47162	A
ICGC_DO46893	B
ICGC_DO47201	B
ICGC_DO46853	A
ICGC_DO47056	A
ICGC_DO46909	A
ICGC_DO46828	A
ICGC_DO47156	B
ICGC_DO46862	B
ICGC_DO47004	B
ICGC_DO47210	B
ICGC_DO47028	B
ICGC_DO46980	A
ICGC_DO47195	B
ICGC_DO47222	C
ICGC_DO46844	A
ICGC_DO46830	B
ICGC_DO47084	B
ICGC_DO47192	A
ICGC_DO46859	A
ICGC_DO46988	C
ICGC_DO47186	A
ICGC_DO46827	B
ICGC_DO46969	B
ICGC_DO46913	C
ICGC_DO47108	B
ICGC_DO46841	A
ICGC_DO46834	B
ICGC_DO47072	A
ICGC_DO47000	C
ICGC_DO46856	A
ICGC_DO47100	C
ICGC_DO47219	A
ICGC_DO47144	C
ICGC_DO47159	B
ICGC_DO46945	C
ICGC_DO46973	B

## Sheet: S table 2
Supplementary Table 2 661 DEGs were identified among ICD subgroups
CALR
CAPZB
CFL1
PPIB
PDIA3
DDOST
SDF4
LGALS3BP
COPG1
YBX1
DNASE2
MAPK8
TSC1
SECISBP2
REV1
RPN1
ACP2
SNRNP48
ZNF346
PSMB2
PCF11
PCMTD2
AP2M1
MYDGF
FRA10AC1
SAP30L
XPA
NIPSNAP3B
ZBTB26
ZNF540
CTSZ
DCUN1D2
KLHDC1
IKZF5
TRMT10B
MTRF1
ZNF433
APOBEC3C
RAD51-AS1
P4HB
ERMARD
PPWD1
MRNIP
ARHGEF7
ARID4A
GNG5
ANKS6
CLK4
HSPA5
ELP1
MRRF
CLUHP3
CDADC1
ZBED5
SLC2A11
POLI
ANXA5
N4BP2L2
SLC38A10
OGA
MTERF4
PURA
NFX1
FAM13B
WAC
NOSTRIN
ATG2B
FAM219B
SERPING1
AC124854.1
RRBP1
ZNF280D
ALG3
DIP2A
TOGARAM1
ZNF181
CDC14B
INVS
MPHOSPH8
ANKRD12
RFXAP
ZNF641
TAGLN2
ING5
ATG14
GBA2
PSMA3-AS1
LINC01507
IL11RA
SMC5
ZNF75D
AL353743.1
PDE8A
RBM22
ZNF397
TRIM52
MYO9A
CCDC198
BTBD7
ARPC3
ZNF204P
CLK1
EIF5A
CDNF
GAA
ZNF507
SPIN1
HSP90B1
CHMP4B
DYNLL1
EPM2AIP1
HOXD4
CPSF7
ZNF302
CLMN
NAA16
CREBRF
DENND4C
EMX2OS
DDX17
CLCN6
GRB2
FBXO6
DPY19L2
MICAL3
PSMD3
PTAR1
FCHO2
NCSTN
CRELD2
GPRASP1
DGKH
CDHR3
SESTD1
NUMB
OST4
L2HGDH
ING3
OLFML3
GRPEL2
AC078864.1
EIF4ENIF1
TAPT1
SH3BGRL3
USPL1
PAN3
RRN3P1
CD151
ZFP62
C20orf194
MED8
RCOR3
HELQ
ZNF160
ANXA2
ZNF711
SNAPC3
AP1M1
ADAMTS9-AS2
PSMA5
PLIN3
FRMD3
OR7E47P
ABRAXAS1
MANF
ZBTB40
ZNF24
PCM1
VPS36
MAST4
PNPLA7
ZNF618
SLK
MEA1
TRAPPC6B
TTC32
TXNDC12
FBXO38
BCL2L2
RBMX
PSMB4
SGSM1
LETMD1
ZBTB5
TOPORS
NEMF
ZNF211
NMRK1
NEK3
RGP1
ZCCHC14
ZNF510
ZNF441
KLHL9
SMCO4
MTMR9LP
MTHFR
CRYZL1
SYVN1
CHD2
RPN2
JPT1
PPM1G
LSM10
PPP1R13B
PNN
ZCCHC8
TMED9
SRSF5
VEZF1
SLU7
UIMC1
PLOD1
PHYKPL
EZH1
HEXA
LIAS
ZFAND1
MTX1
POGZ
MCF2L
COLGALT1
WDR33
TOR3A
CTSA
METTL17
MTMR10
MIGA2
MECP2
HMBOX1
HYOU1
MLH3
ACADL
YIF1B
RCHY1
PIGT
DPP3
ARPC1B
ARHGAP5
AP1AR
PHC1
ITPRID2
MBTD1
BTNL9
PRPF3
RAPGEF3
SEC61A1
NEIL1
AL050341.2
MRPL17
DPAGT1
PDIA4
CWF19L2
AUTS2
RBM5
NFIB
RBM38
SLC50A1
CCT3
DNAJB11
TRAF6
SF3B1
RHBDF2
RELCH
RNF146
PPP4R3A
PLEKHF2
EPC1
UBE2L3
ADHFE1
CAMSAP1
INPP5F
KLF9
S100A11
CTC1
C11orf71
FCHO1
PSMD8
FBXW2
TBC1D19
JADE2
TMEM38B
PIK3C3
APBB1IP
GORASP2
IFT88
SLC35C1
SEPSECS
ARHGEF10
CLSTN3
EDEM2
KLHL36
EIF3J-DT
KIAA0753
SH3YL1
DCAF5
ZRANB1
FTH1
BCKDK
FUBP3
WBP4
ZNF33B
AMDHD1
ZNF561
SRM
POLR2G
MICA
ECPAS
MBD1
TAL1
FAM122A
SF1
PSMC4
PSMD13
ATP11A
PTGR2
APOL1
RUVBL1
TFG
PTGFRN
TM9SF4
NEURL4
MRPL50
CHST11
BID
SCAMP3
ARHGEF28
PPIAP22
ZBED8
LTBR
DNAJC18
PTPN21
CDK20
LINC01560
AC007406.2
YTHDC1
RABGAP1
SRPRA
HM13
MARF1
SLC16A3
SMAD4
TSTA3
C1R
SLC35B2
CRBN
ZNF304
PABPC4L
PDE7B
SLC22A4
CETN2
ZNF385A
METTL14
BANF1
NRF1
NSMCE4A
SERPINH1
TRMT5
MMP14
CBR4
SLC9A9
EXOSC8
FGFR1OP
VAMP2
FAM160A2
CCNB1IP1
IGIP
AC009113.1
SLC9A1
COG3
EIF4G1
OSBPL1A
TSPYL4
CTSD
RPAIN
FAM114A1
ABCB7
ZNF548
TTC19
CGRRF1
IFI16
TACC1
TXNDC16
SHANK3
KDM3B
MARK3
TRIM8
UPF2
ZNF776
PPFIBP1
METTL3
SLC25A22
EXD3
NUTF2
COPB2
PSMD2
CD276
DAB2IP
STT3A
DUSP23
AMY2B
SRSF9
MAPT
CACNB2
ECHDC2
SOS2
PACS2
TXNDC11
KLHDC2
CTDSPL
C11orf49
RCC1
HSD17B10
ZNF45
AP001528.2
AC023043.1
MPZL1
HNRNPDL
ZADH2
GRINA
P2RY6
SLC12A7
ZCCHC7
TRIM13
SH3GLB2
PDAP1
PSIP1
GAPDH
IL4I1
BAK1
DERL2
NBDY
OS9
RAB14
FBXL3
REEP4
ICAM1
SLC39A1
FAAH
ZBTB6
GANAB
CAPZA1
PHF1
ZNF462
AL162231.2
ZNF44
GRB10
ELP2
RNASE2
HEY2
EXOSC2
TANC1
PLBD2
HGH1
DTD1
ZSCAN26
UBAC1
C1S
CBX7
ZMYM5
CHURC1
GAB1
TNFRSF1A
PIGU
HCG27
RNF38
ARF4
RBM18
AC003984.1
MRPL18
AC010136.1
USB1
UHRF2
TAX1BP3
GLMP
CD82
LIMK1
KIF12
PPP6C
CRY2
PKHD1
EIF4B
MRPS31
APMAP
C3
RAB33B
TNFRSF14-AS1
ZNF189
ZEB1
KYAT1
MAP7
GNAQ
SH3BP2
SLC39A7
SND1
FAM76A
TUBA1B
PER3
OAZ1
TOX4
MYO6
DDX42
RAPGEF2
ZNF471
AMD1
CALCOCO1
ZNF559
CLBA1
ZZEF1
CDCP1
CDC42BPB
CCR1
TAL2
CDK2AP2
PCNA
HNRNPH3
LRRC59
SPEN
PPP1R26
USHBP1
LINC01094
TUBG1
ADRM1
GBA
EIF4EBP2
LY96
COLCA2
TXNDC17
HDHD2
HNRNPA1L2
ANAPC2
CAMLG
CYP4V2
SOX13
PPIA
ZNF577
EFNA4
TMEM214
KIAA0930
RAB11FIP3
STK32B
ZNF429
KIF26A
SELENOP
PLOD3
SNHG20
KLF12
AL162724.2
NFE2L3
PER1
KHNYN
RAVER2
CENPV
COPZ1
SNHG7
GALT
BASP1
PUSL1
ALDH18A1
TBC1D13
CFI
ZSCAN18
PAQR5
TNS1
TMEM132A
RAC1
CCDC167
RAB3IP
RGL2
SASH1
PDIA6
POLL
NISCH
NUCB1
HMOX2
RBMS2
SERINC2
SEC24D
RTF2
APEX2
EPB41L4A-AS1
NDRG2
SLC35B1
RAB42
NEU1
PEAR1
MED22
IVNS1ABP
RGS5
WDFY3-AS2
ZBTB46
FKBP11
JMJD8
PLAU
MOAP1
ITGA7
TLE2
UBR7
FTH1P7
METTL7A
RXRB
EDNRB
SLC26A11
SDF2L1
CD44
ADCY4
CIRBP
SSTR1
DSCAML1
PRDX4
ACTR10
RCBTB2
SLC52A2
PHLDA3
TBC1D8
ZNF704
NUP214
MEF2A
PRKD1
PPP1R14BP3
TRIM56
NACC1
CYBC1
BDH2
DHX16
IMPA2
MAT2B
TCF7L2
GALNT15
ANXA2P2
PALMD
SIRT5
AKT3
ARHGEF9
PARP1
GNE
RAB32
SLC47A1
TTC21B
FAM200B
UBR2
CEP68
ARMC6
RAB17
CABLES1
MFSD5
AC124798.1
NOTCH4
LRP1
NOXA1
ARAP3
YIPF2
DOCK6
MESD
RCN1
PLA2G15
ADORA2A-AS1
TMEM92
CHPF2
TMED3
ITGA6

## Sheet: S table 3
Supplementary Table 3 Gene cluster in KIRC
ID	geneCluster
TCGA_TCGA-BP-4164	A
TCGA_TCGA-B8-4619	A
TCGA_TCGA-DV-5567	A
TCGA_TCGA-B0-5120	A
TCGA_TCGA-B0-5697	A
TCGA_TCGA-BP-4174	A
TCGA_TCGA-CZ-4853	B
TCGA_TCGA-B8-4151	A
TCGA_TCGA-B0-4828	A
TCGA_TCGA-B4-5843	A
TCGA_TCGA-B0-5075	A
TCGA_TCGA-MM-A563	A
TCGA_TCGA-BP-5191	B
TCGA_TCGA-B2-A4SR	A
TCGA_TCGA-A3-3347	A
TCGA_TCGA-BP-4777	A
TCGA_TCGA-B0-5107	B
TCGA_TCGA-B0-4712	B
TCGA_TCGA-A3-A6NJ	A
TCGA_TCGA-CJ-4889	A
TCGA_TCGA-CJ-4893	A
TCGA_TCGA-CW-5583	A
TCGA_TCGA-CJ-5684	B
TCGA_TCGA-BP-4787	B
TCGA_TCGA-B2-3923	A
TCGA_TCGA-BP-4351	A
TCGA_TCGA-CZ-5465	B
TCGA_TCGA-A3-A6NL	A
TCGA_TCGA-B0-5400	B
TCGA_TCGA-CZ-5452	B
TCGA_TCGA-B0-5104	A
TCGA_TCGA-CW-5581	A
TCGA_TCGA-B8-5165	A
TCGA_TCGA-CZ-5989	A
TCGA_TCGA-BP-4970	A
TCGA_TCGA-BP-4969	A
TCGA_TCGA-B0-5691	A
TCGA_TCGA-BP-4768	B
TCGA_TCGA-B0-5088	A
TCGA_TCGA-BP-4993	A
TCGA_TCGA-CJ-4902	A
TCGA_TCGA-CJ-4897	A
TCGA_TCGA-B2-5633	A
TCGA_TCGA-CJ-4640	A
TCGA_TCGA-CJ-6032	A
TCGA_TCGA-BP-4355	A
TCGA_TCGA-CJ-4870	B
TCGA_TCGA-BP-4998	A
TCGA_TCGA-BP-4770	A
TCGA_TCGA-B0-4817	B
TCGA_TCGA-B0-5812	A
TCGA_TCGA-A3-3382	B
TCGA_TCGA-A3-A8OU	A
TCGA_TCGA-CJ-4916	A
TCGA_TCGA-AK-3431	A
TCGA_TCGA-BP-4769	A
TCGA_TCGA-CJ-4903	A
TCGA_TCGA-A3-3335	A
TCGA_TCGA-CJ-4875	A
TCGA_TCGA-B0-4701	A
TCGA_TCGA-A3-A6NI	B
TCGA_TCGA-A3-3363	A
TCGA_TCGA-CZ-4860	B
TCGA_TCGA-BP-5169	B
TCGA_TCGA-CJ-6027	B
TCGA_TCGA-BP-5202	A
TCGA_TCGA-CZ-4859	A
TCGA_TCGA-BP-5168	A
TCGA_TCGA-B2-5635	A
TCGA_TCGA-CW-6097	A
TCGA_TCGA-B8-A7U6	A
TCGA_TCGA-CJ-4882	A
TCGA_TCGA-B8-5545	A
TCGA_TCGA-A3-3358	A
TCGA_TCGA-B0-5096	B
TCGA_TCGA-B8-A54H	A
TCGA_TCGA-A3-3328	A
TCGA_TCGA-B0-4819	A
TCGA_TCGA-BP-4760	A
TCGA_TCGA-DV-5568	B
TCGA_TCGA-CJ-6030	A
TCGA_TCGA-AK-3456	A
TCGA_TCGA-CJ-4878	A
TCGA_TCGA-BP-5177	A
TCGA_TCGA-B2-5639	A
TCGA_TCGA-BP-4781	A
TCGA_TCGA-BP-5195	A
TCGA_TCGA-3Z-A93Z	A
TCGA_TCGA-CJ-4888	A
TCGA_TCGA-B0-5099	A
TCGA_TCGA-B8-4153	A
TCGA_TCGA-DV-5565	A
TCGA_TCGA-CJ-4644	A
TCGA_TCGA-B0-4706	A
TCGA_TCGA-AK-3453	A
TCGA_TCGA-AK-3440	A
TCGA_TCGA-B2-4102	A
TCGA_TCGA-BP-4989	A
TCGA_TCGA-BP-4326	A
TCGA_TCGA-B0-5702	A
TCGA_TCGA-CJ-5682	A
TCGA_TCGA-A3-3383	A
TCGA_TCGA-B0-5711	A
TCGA_TCGA-B0-5102	A
TCGA_TCGA-CZ-5459	A
TCGA_TCGA-B0-5698	A
TCGA_TCGA-B0-4845	A
TCGA_TCGA-CJ-4907	A
TCGA_TCGA-B0-5709	A
TCGA_TCGA-CZ-4864	A
TCGA_TCGA-CZ-5470	B
TCGA_TCGA-BP-4334	A
TCGA_TCGA-CJ-4891	B
TCGA_TCGA-BP-5181	A
TCGA_TCGA-B0-4813	A
TCGA_TCGA-B0-5695	A
TCGA_TCGA-G6-A5PC	B
TCGA_TCGA-A3-3325	A
TCGA_TCGA-B4-5838	B
TCGA_TCGA-AK-3461	A
TCGA_TCGA-B8-5164	A
TCGA_TCGA-BP-5199	B
TCGA_TCGA-BP-4977	A
TCGA_TCGA-BP-4177	A
TCGA_TCGA-A3-3362	A
TCGA_TCGA-B8-5549	A
TCGA_TCGA-BP-4173	A
TCGA_TCGA-CJ-4885	A
TCGA_TCGA-B0-4691	B
TCGA_TCGA-CW-6088	A
TCGA_TCGA-CJ-5675	B
TCGA_TCGA-CZ-5466	B
TCGA_TCGA-B0-5707	A
TCGA_TCGA-EU-5905	A
TCGA_TCGA-B8-A54D	A
TCGA_TCGA-CW-5585	A
TCGA_TCGA-A3-3365	A
TCGA_TCGA-BP-4973	A
TCGA_TCGA-BP-4801	A
TCGA_TCGA-A3-3331	A
TCGA_TCGA-B0-5100	A
TCGA_TCGA-CJ-4874	A
TCGA_TCGA-A3-3326	A
TCGA_TCGA-BP-4167	B
TCGA_TCGA-CJ-4634	A
TCGA_TCGA-B8-A54K	A
TCGA_TCGA-BP-4968	A
TCGA_TCGA-DV-5576	A
TCGA_TCGA-B0-5098	B
TCGA_TCGA-AK-3433	A
TCGA_TCGA-BP-5198	A
TCGA_TCGA-BP-4158	A
TCGA_TCGA-B0-4839	A
TCGA_TCGA-BP-4799	A
TCGA_TCGA-BP-4331	A
TCGA_TCGA-BP-5196	A
TCGA_TCGA-CJ-5678	A
TCGA_TCGA-CW-5580	A
TCGA_TCGA-BP-4974	A
TCGA_TCGA-B0-4818	A
TCGA_TCGA-BP-4759	B
TCGA_TCGA-CJ-5681	A
TCGA_TCGA-BP-4991	A
TCGA_TCGA-CZ-5456	B
TCGA_TCGA-BP-5200	A
TCGA_TCGA-CJ-5676	A
TCGA_TCGA-CZ-5986	A
TCGA_TCGA-EU-5904	A
TCGA_TCGA-A3-3313	A
TCGA_TCGA-A3-3307	A
TCGA_TCGA-BP-4771	A
TCGA_TCGA-BP-4776	A
TCGA_TCGA-A3-3380	A
TCGA_TCGA-BP-4999	A
TCGA_TCGA-B0-5077	A
TCGA_TCGA-B0-5095	B
TCGA_TCGA-CZ-5988	A
TCGA_TCGA-BP-4795	A
TCGA_TCGA-B0-4836	A
TCGA_TCGA-B0-5399	B
TCGA_TCGA-B0-4688	A
TCGA_TCGA-BP-4972	A
TCGA_TCGA-CJ-5672	A
TCGA_TCGA-B0-4844	B
TCGA_TCGA-BP-4337	A
TCGA_TCGA-BP-4960	B
TCGA_TCGA-CJ-4881	B
TCGA_TCGA-BP-4329	A
TCGA_TCGA-CJ-4638	B
TCGA_TCGA-BP-5190	B
TCGA_TCGA-DV-5573	A
TCGA_TCGA-CJ-4636	A
TCGA_TCGA-B0-4703	A
TCGA_TCGA-B0-4848	B
TCGA_TCGA-B0-4718	A
TCGA_TCGA-B0-5106	A
TCGA_TCGA-CZ-5460	B
TCGA_TCGA-BP-4330	A
TCGA_TCGA-B0-5109	B
TCGA_TCGA-CZ-5462	A
TCGA_TCGA-B2-4101	A
TCGA_TCGA-BP-5180	B
TCGA_TCGA-CW-5589	A
TCGA_TCGA-CZ-4861	B
TCGA_TCGA-BP-5189	A
TCGA_TCGA-CJ-5689	A
TCGA_TCGA-BP-4967	A
TCGA_TCGA-B0-5097	A
TCGA_TCGA-CJ-4905	A
TCGA_TCGA-G6-A8L7	B
TCGA_TCGA-B0-5699	A
TCGA_TCGA-B0-4852	A
TCGA_TCGA-B8-A54E	A
TCGA_TCGA-BP-4327	A
TCGA_TCGA-CJ-5671	A
TCGA_TCGA-B0-5084	B
TCGA_TCGA-BP-5194	A
TCGA_TCGA-CJ-4894	A
TCGA_TCGA-AK-3454	A
TCGA_TCGA-B8-4148	A
TCGA_TCGA-B8-4620	A
TCGA_TCGA-CJ-5677	B
TCGA_TCGA-A3-3320	A
TCGA_TCGA-BP-4976	A
TCGA_TCGA-CZ-5458	B
TCGA_TCGA-CW-5588	B
TCGA_TCGA-MM-A564	A
TCGA_TCGA-BP-4332	A
TCGA_TCGA-A3-3323	A
TCGA_TCGA-BP-4341	A
TCGA_TCGA-BP-5008	A
TCGA_TCGA-CZ-5468	B
TCGA_TCGA-BP-4782	B
TCGA_TCGA-EU-5906	A
TCGA_TCGA-A3-3370	A
TCGA_TCGA-B4-5832	A
TCGA_TCGA-B2-5636	A
TCGA_TCGA-B0-4697	A
TCGA_TCGA-B4-5836	A
TCGA_TCGA-BP-4994	A
TCGA_TCGA-CJ-4868	B
TCGA_TCGA-BP-4797	A
TCGA_TCGA-B4-5834	A
TCGA_TCGA-BP-4761	B
TCGA_TCGA-B0-5117	A
TCGA_TCGA-B0-4698	B
TCGA_TCGA-B8-5550	A
TCGA_TCGA-BP-4774	A
TCGA_TCGA-B0-4822	B
TCGA_TCGA-BP-5000	A
TCGA_TCGA-GK-A6C7	A
TCGA_TCGA-CZ-5457	A
TCGA_TCGA-BP-4995	A
TCGA_TCGA-BP-4338	B
TCGA_TCGA-BP-4971	A
TCGA_TCGA-G6-A8L8	A
TCGA_TCGA-A3-3319	B
TCGA_TCGA-B0-5094	B
TCGA_TCGA-A3-3372	A
TCGA_TCGA-B0-5690	A
TCGA_TCGA-BP-4335	A
TCGA_TCGA-A3-3316	A
TCGA_TCGA-BP-4804	A
TCGA_TCGA-DV-5566	A
TCGA_TCGA-B2-3924	A
TCGA_TCGA-AK-3429	A
TCGA_TCGA-B0-4841	A
TCGA_TCGA-BP-4981	A
TCGA_TCGA-A3-3322	A
TCGA_TCGA-A3-3385	A
TCGA_TCGA-BP-4343	A
TCGA_TCGA-DV-5569	A
TCGA_TCGA-B8-A8YJ	A
TCGA_TCGA-A3-3317	A
TCGA_TCGA-B0-5402	A
TCGA_TCGA-CJ-4920	A
TCGA_TCGA-CJ-4637	A
TCGA_TCGA-B0-4847	A
TCGA_TCGA-CJ-4890	A
TCGA_TCGA-B0-5710	A
TCGA_TCGA-B0-5703	A
TCGA_TCGA-B8-A54G	A
TCGA_TCGA-AK-3425	B
TCGA_TCGA-B0-4842	B
TCGA_TCGA-CW-5591	A
TCGA_TCGA-B0-4821	B
TCGA_TCGA-B0-5119	A
TCGA_TCGA-BP-5178	B
TCGA_TCGA-AS-3777	A
TCGA_TCGA-DV-A4W0	A
TCGA_TCGA-B0-5080	A
TCGA_TCGA-CZ-4857	B
TCGA_TCGA-CJ-4908	A
TCGA_TCGA-A3-3349	A
TCGA_TCGA-CJ-6033	B
TCGA_TCGA-A3-3306	A
TCGA_TCGA-B8-5158	B
TCGA_TCGA-A3-3324	A
TCGA_TCGA-CZ-4854	B
TCGA_TCGA-CJ-4912	B
TCGA_TCGA-B0-4707	B
TCGA_TCGA-CZ-4862	A
TCGA_TCGA-A3-A8OX	A
TCGA_TCGA-BP-4982	A
TCGA_TCGA-BP-4344	A
TCGA_TCGA-CZ-5469	B
TCGA_TCGA-CZ-5454	A
TCGA_TCGA-CZ-5985	A
TCGA_TCGA-BP-5192	A
TCGA_TCGA-CW-6090	A
TCGA_TCGA-B0-4849	A
TCGA_TCGA-B0-5705	A
TCGA_TCGA-CW-5587	A
TCGA_TCGA-BP-5174	B
TCGA_TCGA-BP-5176	B
TCGA_TCGA-CZ-5453	A
TCGA_TCGA-BP-4160	A
TCGA_TCGA-CJ-5680	A
TCGA_TCGA-B8-A54F	B
TCGA_TCGA-B0-4693	B
TCGA_TCGA-BP-4342	A
TCGA_TCGA-B0-5083	A
TCGA_TCGA-BP-4983	B
TCGA_TCGA-A3-3308	A
TCGA_TCGA-BP-4987	A
TCGA_TCGA-B8-5551	B
TCGA_TCGA-B0-5700	A
TCGA_TCGA-B8-5159	A
TCGA_TCGA-B0-4945	A
TCGA_TCGA-BP-5010	A
TCGA_TCGA-BP-4345	A
TCGA_TCGA-BP-4985	B
TCGA_TCGA-CJ-5686	A
TCGA_TCGA-MW-A4EC	B
TCGA_TCGA-B0-4714	A
TCGA_TCGA-BP-4162	A
TCGA_TCGA-BP-4163	B
TCGA_TCGA-B0-4713	B
TCGA_TCGA-BP-4992	A
TCGA_TCGA-A3-3373	A
TCGA_TCGA-B0-5108	A
TCGA_TCGA-BP-4986	A
TCGA_TCGA-CW-6087	A
TCGA_TCGA-BP-4349	A
TCGA_TCGA-BP-5187	A
TCGA_TCGA-CJ-4635	A
TCGA_TCGA-B0-5692	A
TCGA_TCGA-DV-A4VX	B
TCGA_TCGA-B0-5110	A
TCGA_TCGA-B0-4815	B
TCGA_TCGA-BP-4765	A
TCGA_TCGA-A3-A6NN	A
TCGA_TCGA-BP-4784	A
TCGA_TCGA-BP-4353	A
TCGA_TCGA-B0-5092	A
TCGA_TCGA-BP-4789	A
TCGA_TCGA-CZ-4863	A
TCGA_TCGA-B0-5121	A
TCGA_TCGA-CJ-4904	A
TCGA_TCGA-BP-5183	B
TCGA_TCGA-B0-4696	A
TCGA_TCGA-B0-4690	B
TCGA_TCGA-CJ-4876	A
TCGA_TCGA-CZ-4865	A
TCGA_TCGA-BP-4798	A
TCGA_TCGA-A3-A8OW	A
TCGA_TCGA-6D-AA2E	A
TCGA_TCGA-CZ-5463	A
TCGA_TCGA-CJ-6031	A
TCGA_TCGA-B0-4838	A
TCGA_TCGA-B8-5553	A
TCGA_TCGA-BP-5201	A
TCGA_TCGA-BP-4347	A
TCGA_TCGA-B0-4810	B
TCGA_TCGA-BP-5175	B
TCGA_TCGA-CW-5590	B
TCGA_TCGA-A3-3329	A
TCGA_TCGA-A3-3376	A
TCGA_TCGA-A3-A8OV	B
TCGA_TCGA-B0-4846	A
TCGA_TCGA-BP-4166	A
TCGA_TCGA-B0-4824	A
TCGA_TCGA-AK-3428	A
TCGA_TCGA-CJ-4901	A
TCGA_TCGA-B0-4843	A
TCGA_TCGA-CJ-6028	A
TCGA_TCGA-DV-A4VZ	A
TCGA_TCGA-CJ-4899	A
TCGA_TCGA-BP-4803	A
TCGA_TCGA-AK-3460	A
TCGA_TCGA-B8-4146	A
TCGA_TCGA-B0-4833	A
TCGA_TCGA-B8-5552	A
TCGA_TCGA-BP-4170	A
TCGA_TCGA-B4-5844	A
TCGA_TCGA-B0-4710	A
TCGA_TCGA-CJ-4892	A
TCGA_TCGA-CJ-5679	B
TCGA_TCGA-CJ-4871	A
TCGA_TCGA-BP-4964	A
TCGA_TCGA-B2-4099	A
TCGA_TCGA-AK-3436	B
TCGA_TCGA-B0-4834	A
TCGA_TCGA-CZ-5461	B
TCGA_TCGA-AK-3445	B
TCGA_TCGA-B0-4823	B
TCGA_TCGA-DV-5574	A
TCGA_TCGA-CJ-4886	A
TCGA_TCGA-AK-3465	A
TCGA_TCGA-BP-4354	A
TCGA_TCGA-B8-5162	A
TCGA_TCGA-CJ-4869	A
TCGA_TCGA-A3-3311	A
TCGA_TCGA-BP-5170	B
TCGA_TCGA-B8-4143	A
TCGA_TCGA-BP-4346	A
TCGA_TCGA-B0-4827	B
TCGA_TCGA-CJ-4887	B
TCGA_TCGA-BP-4807	A
TCGA_TCGA-CZ-5464	B
TCGA_TCGA-A3-3387	A
TCGA_TCGA-B0-4816	A
TCGA_TCGA-CW-6093	A
TCGA_TCGA-B0-4837	B
TCGA_TCGA-CJ-5683	B
TCGA_TCGA-BP-4962	A
TCGA_TCGA-CJ-4643	A
TCGA_TCGA-BP-4965	A
TCGA_TCGA-CZ-5982	A
TCGA_TCGA-BP-4176	A
TCGA_TCGA-CJ-4642	A
TCGA_TCGA-B8-5546	A
TCGA_TCGA-BP-4159	A
TCGA_TCGA-AK-3426	A
TCGA_TCGA-CJ-4639	A
TCGA_TCGA-B0-5701	B
TCGA_TCGA-B0-5693	A
TCGA_TCGA-G6-A8L6	A
TCGA_TCGA-BP-5184	A
TCGA_TCGA-B8-4622	B
TCGA_TCGA-A3-3357	A
TCGA_TCGA-B0-4694	B
TCGA_TCGA-BP-4758	A
TCGA_TCGA-A3-3367	A
TCGA_TCGA-BP-4165	A
TCGA_TCGA-EU-5907	B
TCGA_TCGA-A3-3378	A
TCGA_TCGA-BP-4762	A
TCGA_TCGA-A3-3343	A
TCGA_TCGA-CZ-4856	B
TCGA_TCGA-BP-4763	A
TCGA_TCGA-BP-4325	A
TCGA_TCGA-AK-3450	A
TCGA_TCGA-T7-A92I	A
TCGA_TCGA-B4-5378	A
TCGA_TCGA-B0-4699	A
TCGA_TCGA-B0-5696	B
TCGA_TCGA-B0-5113	A
TCGA_TCGA-B0-5706	A
TCGA_TCGA-BP-4963	A
TCGA_TCGA-CZ-4866	A
TCGA_TCGA-B0-5081	A
TCGA_TCGA-BP-5009	A
TCGA_TCGA-CZ-5984	B
TCGA_TCGA-A3-A8CQ	A
TCGA_TCGA-CZ-4858	B
TCGA_TCGA-BP-4161	A
TCGA_TCGA-B8-A54I	B
TCGA_TCGA-BP-5001	A
TCGA_TCGA-BP-5186	A
TCGA_TCGA-BP-4756	A
TCGA_TCGA-MM-A84U	A
TCGA_TCGA-AK-3458	A
TCGA_TCGA-B0-4811	A
TCGA_TCGA-B0-5694	B
TCGA_TCGA-BP-5173	A
TCGA_TCGA-CJ-4872	A
TCGA_TCGA-DV-5575	A
TCGA_TCGA-CJ-4641	A
TCGA_TCGA-BP-4790	A
TCGA_TCGA-B0-5116	B
TCGA_TCGA-CJ-4895	A
TCGA_TCGA-BP-5007	A
TCGA_TCGA-B0-4814	A
TCGA_TCGA-CZ-5451	A
TCGA_TCGA-B8-4621	A
TCGA_TCGA-A3-3346	B
TCGA_TCGA-B8-5163	B
TCGA_TCGA-CJ-4918	A
TCGA_TCGA-BP-4766	A
TCGA_TCGA-B4-5835	A
TCGA_TCGA-CZ-5467	A
TCGA_TCGA-BP-4340	A
TCGA_TCGA-CW-5584	A
TCGA_TCGA-B8-A54J	A
TCGA_TCGA-CZ-5455	A
TCGA_TCGA-AS-3778	A
TCGA_TCGA-BP-4352	B
TCGA_TCGA-B0-4700	B
TCGA_TCGA-B0-5713	A
TCGA_TCGA-B0-5115	A
TCGA_TCGA-B2-4098	A
TCGA_TCGA-A3-3374	A
TCGA_TCGA-BP-4975	A
TCGA_TCGA-BP-5004	A
TCGA_TCGA-BP-4959	A
TCGA_TCGA-CJ-4900	A
TCGA_TCGA-CJ-4884	A
TCGA_TCGA-BP-4775	A
TCGA_TCGA-A3-3352	A
TCGA_TCGA-AK-3434	A
TCGA_TCGA-BP-5185	A
TCGA_TCGA-AK-3451	B
TCGA_TCGA-CZ-5987	B
TCGA_TCGA-BP-5182	A
TCGA_TCGA-B0-5085	A
TCGA_TCGA-B4-5377	A
TCGA_TCGA-CJ-4873	B
TCGA_TCGA-A3-3351	A
TCGA_TCGA-AK-3447	A
TCGA_TCGA-A3-3359	A
TCGA_TCGA-B8-4154	B
TCGA_TCGA-B2-5641	A
TCGA_TCGA-BP-4961	A
TCGA_TCGA-B0-5712	A
TCGA_TCGA-BP-5006	A
TCGA_TCGA-AK-3427	A
TCGA_TCGA-AK-3443	A
TCGA_TCGA-BP-4169	A
TCGA_TCGA-AK-3455	A
ICGC_DO47198	A
ICGC_DO47168	A
ICGC_DO46877	A
ICGC_DO46850	B
ICGC_DO46838	A
ICGC_DO47096	A
ICGC_DO47080	A
ICGC_DO47008	A
ICGC_DO47020	A
ICGC_DO46905	A
ICGC_DO46933	A
ICGC_DO46847	A
ICGC_DO46949	A
ICGC_DO47068	A
ICGC_DO46996	A
ICGC_DO46953	A
ICGC_DO46965	A
ICGC_DO46941	A
ICGC_DO46832	A
ICGC_DO47213	A
ICGC_DO47024	A
ICGC_DO47140	A
ICGC_DO47204	A
ICGC_DO47189	B
ICGC_DO46961	A
ICGC_DO47044	A
ICGC_DO46873	A
ICGC_DO47171	A
ICGC_DO47228	A
ICGC_DO47016	B
ICGC_DO46917	B
ICGC_DO46865	A
ICGC_DO47076	A
ICGC_DO47036	A
ICGC_DO47032	A
ICGC_DO47183	A
ICGC_DO47048	A
ICGC_DO47225	A
ICGC_DO46984	A
ICGC_DO47231	A
ICGC_DO47012	A
ICGC_DO47132	A
ICGC_DO47120	A
ICGC_DO47180	A
ICGC_DO47177	B
ICGC_DO46992	A
ICGC_DO46889	A
ICGC_DO46957	A
ICGC_DO47174	B
ICGC_DO46925	A
ICGC_DO47040	A
ICGC_DO47128	A
ICGC_DO47216	A
ICGC_DO47207	A
ICGC_DO47162	A
ICGC_DO46893	A
ICGC_DO47201	A
ICGC_DO46853	A
ICGC_DO47056	A
ICGC_DO46909	B
ICGC_DO46828	B
ICGC_DO47156	A
ICGC_DO46862	A
ICGC_DO47004	A
ICGC_DO47210	A
ICGC_DO47028	A
ICGC_DO46980	A
ICGC_DO47195	A
ICGC_DO47222	A
ICGC_DO46844	A
ICGC_DO46830	A
ICGC_DO47084	A
ICGC_DO47192	A
ICGC_DO46859	A
ICGC_DO46988	A
ICGC_DO47186	A
ICGC_DO46827	A
ICGC_DO46969	A
ICGC_DO46913	A
ICGC_DO47108	A
ICGC_DO46841	A
ICGC_DO46834	A
ICGC_DO47072	A
ICGC_DO47000	A
ICGC_DO46856	A
ICGC_DO47100	A
ICGC_DO47219	A
ICGC_DO47144	B
ICGC_DO47159	A
ICGC_DO46945	A
ICGC_DO46973	A

## Sheet: S table 4
Supplementary Table 4 The ICD scores were identified
id	ICD score
TCGA_TCGA-BP-4164	13.5145
TCGA_TCGA-B8-4619	12.9062
TCGA_TCGA-DV-5567	18.2563
TCGA_TCGA-B0-5120	13.6466
TCGA_TCGA-B0-5697	-10.435
TCGA_TCGA-BP-4174	1.07227
TCGA_TCGA-CZ-4853	13.5736
TCGA_TCGA-B8-4151	5.20763
TCGA_TCGA-B0-4828	-6.44933
TCGA_TCGA-B4-5843	15.5297
TCGA_TCGA-B0-5075	-3.5697
TCGA_TCGA-MM-A563	-10.4214
TCGA_TCGA-BP-5191	-27.7254
TCGA_TCGA-B2-A4SR	21.7376
TCGA_TCGA-A3-3347	-7.0927
TCGA_TCGA-BP-4777	-1.47334
TCGA_TCGA-B0-5107	-32.848
TCGA_TCGA-B0-4712	-29.8128
TCGA_TCGA-A3-A6NJ	2.60562
TCGA_TCGA-CJ-4889	6.02818
TCGA_TCGA-CJ-4893	6.61241
TCGA_TCGA-CW-5583	31.0464
TCGA_TCGA-CJ-5684	4.50065
TCGA_TCGA-BP-4787	-15.515
TCGA_TCGA-B2-3923	37.2737
TCGA_TCGA-BP-4351	-6.57262
TCGA_TCGA-CZ-5465	12.7309
TCGA_TCGA-A3-A6NL	4.75137
TCGA_TCGA-B0-5400	-33.4066
TCGA_TCGA-CZ-5452	-17.9701
TCGA_TCGA-B0-5104	10.3401
TCGA_TCGA-CW-5581	10.803
TCGA_TCGA-B8-5165	23.9664
TCGA_TCGA-CZ-5989	66.7599
TCGA_TCGA-BP-4970	11.4781
TCGA_TCGA-BP-4969	-3.13434
TCGA_TCGA-B0-5691	20.3276
TCGA_TCGA-BP-4768	2.39923
TCGA_TCGA-B0-5088	-12.4533
TCGA_TCGA-BP-4993	2.72697
TCGA_TCGA-CJ-4902	-3.30351
TCGA_TCGA-CJ-4897	16.4845
TCGA_TCGA-B2-5633	28.168
TCGA_TCGA-CJ-4640	-3.29593
TCGA_TCGA-CJ-6032	11.434
TCGA_TCGA-BP-4355	2.86522
TCGA_TCGA-CJ-4870	-0.46873
TCGA_TCGA-BP-4998	9.75097
TCGA_TCGA-BP-4770	-24.5358
TCGA_TCGA-B0-4817	-22.8872
TCGA_TCGA-B0-5812	22.1165
TCGA_TCGA-A3-3382	6.31735
TCGA_TCGA-A3-A8OU	-10.3079
TCGA_TCGA-CJ-4916	-5.23898
TCGA_TCGA-AK-3431	8.70916
TCGA_TCGA-BP-4769	7.95868
TCGA_TCGA-CJ-4903	6.74215
TCGA_TCGA-A3-3335	-5.10185
TCGA_TCGA-CJ-4875	-12.527
TCGA_TCGA-B0-4701	-1.05365
TCGA_TCGA-A3-A6NI	-8.14197
TCGA_TCGA-A3-3363	-0.608956
TCGA_TCGA-CZ-4860	-9.04536
TCGA_TCGA-BP-5169	-37.8464
TCGA_TCGA-CJ-6027	-17.5762
TCGA_TCGA-BP-5202	13.535
TCGA_TCGA-CZ-4859	13.8015
TCGA_TCGA-BP-5168	9.61916
TCGA_TCGA-B2-5635	30.9213
TCGA_TCGA-CW-6097	-4.54899
TCGA_TCGA-B8-A7U6	-5.32085
TCGA_TCGA-CJ-4882	-17.3644
TCGA_TCGA-B8-5545	10.5072
TCGA_TCGA-A3-3358	-0.131982
TCGA_TCGA-B0-5096	-10.8962
TCGA_TCGA-B8-A54H	3.60518
TCGA_TCGA-A3-3328	8.27654
TCGA_TCGA-B0-4819	-15.8836
TCGA_TCGA-BP-4760	11.8681
TCGA_TCGA-DV-5568	-17.8466
TCGA_TCGA-CJ-6030	-3.72118
TCGA_TCGA-AK-3456	4.73424
TCGA_TCGA-CJ-4878	0.0604257
TCGA_TCGA-BP-5177	-3.82389
TCGA_TCGA-B2-5639	-1.76493
TCGA_TCGA-BP-4781	7.48891
TCGA_TCGA-BP-5195	4.62009
TCGA_TCGA-3Z-A93Z	-6.35308
TCGA_TCGA-CJ-4888	-14.5184
TCGA_TCGA-B0-5099	9.77506
TCGA_TCGA-B8-4153	-7.99673
TCGA_TCGA-DV-5565	-13.8358
TCGA_TCGA-CJ-4644	3.42489
TCGA_TCGA-B0-4706	-7.49375
TCGA_TCGA-AK-3453	-21.511
TCGA_TCGA-AK-3440	5.39601
TCGA_TCGA-B2-4102	16.2631
TCGA_TCGA-BP-4989	-8.86483
TCGA_TCGA-BP-4326	-8.31575
TCGA_TCGA-B0-5702	-34.8035
TCGA_TCGA-CJ-5682	-5.48025
TCGA_TCGA-A3-3383	-18.2223
TCGA_TCGA-B0-5711	19.2406
TCGA_TCGA-B0-5102	1.11962
TCGA_TCGA-CZ-5459	-7.07841
TCGA_TCGA-B0-5698	1.36552
TCGA_TCGA-B0-4845	1.05868
TCGA_TCGA-CJ-4907	11.2449
TCGA_TCGA-B0-5709	7.54057
TCGA_TCGA-CZ-4864	19.8224
TCGA_TCGA-CZ-5470	-12.2018
TCGA_TCGA-BP-4334	-20.6847
TCGA_TCGA-CJ-4891	-36.5858
TCGA_TCGA-BP-5181	10.1709
TCGA_TCGA-B0-4813	-20.9276
TCGA_TCGA-B0-5695	8.90333
TCGA_TCGA-G6-A5PC	-39.4262
TCGA_TCGA-A3-3325	3.22152
TCGA_TCGA-B4-5838	5.32487
TCGA_TCGA-AK-3461	12.8386
TCGA_TCGA-B8-5164	12.0021
TCGA_TCGA-BP-5199	-8.65273
TCGA_TCGA-BP-4977	5.81163
TCGA_TCGA-BP-4177	7.95758
TCGA_TCGA-A3-3362	10.3104
TCGA_TCGA-B8-5549	7.90071
TCGA_TCGA-BP-4173	-5.47911
TCGA_TCGA-CJ-4885	8.70039
TCGA_TCGA-B0-4691	-28.1149
TCGA_TCGA-CW-6088	31.8131
TCGA_TCGA-CJ-5675	-8.06016
TCGA_TCGA-CZ-5466	-11.8124
TCGA_TCGA-B0-5707	-20.3558
TCGA_TCGA-EU-5905	-0.647665
TCGA_TCGA-B8-A54D	-4.14045
TCGA_TCGA-CW-5585	19.4758
TCGA_TCGA-A3-3365	20.5293
TCGA_TCGA-BP-4973	10.4403
TCGA_TCGA-BP-4801	12.306
TCGA_TCGA-A3-3331	19.9478
TCGA_TCGA-B0-5100	-15.3873
TCGA_TCGA-CJ-4874	10.6661
TCGA_TCGA-A3-3326	9.04908
TCGA_TCGA-BP-4167	-24.5089
TCGA_TCGA-CJ-4634	21.8147
TCGA_TCGA-B8-A54K	11.6898
TCGA_TCGA-BP-4968	-10.3734
TCGA_TCGA-DV-5576	7.45802
TCGA_TCGA-B0-5098	-20.5409
TCGA_TCGA-AK-3433	12.9057
TCGA_TCGA-BP-5198	-10.4665
TCGA_TCGA-BP-4158	14.4123
TCGA_TCGA-B0-4839	-18.1657
TCGA_TCGA-BP-4799	-12.1568
TCGA_TCGA-BP-4331	2.95058
TCGA_TCGA-BP-5196	-13.264
TCGA_TCGA-CJ-5678	-15.8306
TCGA_TCGA-CW-5580	10.4707
TCGA_TCGA-BP-4974	9.25914
TCGA_TCGA-B0-4818	4.6443
TCGA_TCGA-BP-4759	-7.61478
TCGA_TCGA-CJ-5681	7.70932
TCGA_TCGA-BP-4991	24.5468
TCGA_TCGA-CZ-5456	-13.9581
TCGA_TCGA-BP-5200	9.64081
TCGA_TCGA-CJ-5676	-19.7278
TCGA_TCGA-CZ-5986	37.9597
TCGA_TCGA-EU-5904	14.9662
TCGA_TCGA-A3-3313	9.65516
TCGA_TCGA-A3-3307	16.1525
TCGA_TCGA-BP-4771	-12.6583
TCGA_TCGA-BP-4776	-13.5392
TCGA_TCGA-A3-3380	13.6378
TCGA_TCGA-BP-4999	26.0545
TCGA_TCGA-B0-5077	1.77753
TCGA_TCGA-B0-5095	-2.24913
TCGA_TCGA-CZ-5988	8.7334
TCGA_TCGA-BP-4795	5.43911
TCGA_TCGA-B0-4836	-12.9286
TCGA_TCGA-B0-5399	1.78426
TCGA_TCGA-B0-4688	-2.89398
TCGA_TCGA-BP-4972	15.1704
TCGA_TCGA-CJ-5672	-14.8957
TCGA_TCGA-B0-4844	-22.5095
TCGA_TCGA-BP-4337	-14.8315
TCGA_TCGA-BP-4960	-21.4713
TCGA_TCGA-CJ-4881	-24.833
TCGA_TCGA-BP-4329	6.88157
TCGA_TCGA-CJ-4638	-24.9132
TCGA_TCGA-BP-5190	-10.4641
TCGA_TCGA-DV-5573	-0.514449
TCGA_TCGA-CJ-4636	-7.07632
TCGA_TCGA-B0-4703	-2.92002
TCGA_TCGA-B0-4848	-10.8678
TCGA_TCGA-B0-4718	-8.27132
TCGA_TCGA-B0-5106	-1.34023
TCGA_TCGA-CZ-5460	-9.57507
TCGA_TCGA-BP-4330	16.1029
TCGA_TCGA-B0-5109	-24.8665
TCGA_TCGA-CZ-5462	-0.609045
TCGA_TCGA-B2-4101	14.1309
TCGA_TCGA-BP-5180	-13.125
TCGA_TCGA-CW-5589	10.5998
TCGA_TCGA-CZ-4861	2.53105
TCGA_TCGA-BP-5189	3.66285
TCGA_TCGA-CJ-5689	-7.71099
TCGA_TCGA-BP-4967	4.38324
TCGA_TCGA-B0-5097	-2.97665
TCGA_TCGA-CJ-4905	18.7999
TCGA_TCGA-G6-A8L7	-45.5005
TCGA_TCGA-B0-5699	13.4377
TCGA_TCGA-B0-4852	12.756
TCGA_TCGA-B8-A54E	-3.26533
TCGA_TCGA-BP-4327	-3.93353
TCGA_TCGA-CJ-5671	-13.4674
TCGA_TCGA-B0-5084	-26.176
TCGA_TCGA-BP-5194	21.1257
TCGA_TCGA-CJ-4894	15.2582
TCGA_TCGA-AK-3454	-24.4982
TCGA_TCGA-B8-4148	15.2101
TCGA_TCGA-B8-4620	-2.41745
TCGA_TCGA-CJ-5677	-29.138
TCGA_TCGA-A3-3320	29.7226
TCGA_TCGA-BP-4976	22.2604
TCGA_TCGA-CZ-5458	8.38306
TCGA_TCGA-CW-5588	1.11359
TCGA_TCGA-MM-A564	-11.6616
TCGA_TCGA-BP-4332	13.388
TCGA_TCGA-A3-3323	12.6875
TCGA_TCGA-BP-4341	-4.79217
TCGA_TCGA-BP-5008	13.4582
TCGA_TCGA-CZ-5468	-30.6262
TCGA_TCGA-BP-4782	-2.6999
TCGA_TCGA-EU-5906	22.6297
TCGA_TCGA-A3-3370	17.1723
TCGA_TCGA-B4-5832	29.7437
TCGA_TCGA-B2-5636	16.7564
TCGA_TCGA-B0-4697	-28.4194
TCGA_TCGA-B4-5836	9.44743
TCGA_TCGA-BP-4994	12.8629
TCGA_TCGA-CJ-4868	-13.4546
TCGA_TCGA-BP-4797	-0.533913
TCGA_TCGA-B4-5834	21.2572
TCGA_TCGA-BP-4761	-46.6768
TCGA_TCGA-B0-5117	-10.5196
TCGA_TCGA-B0-4698	-19.4822
TCGA_TCGA-B8-5550	-3.46793
TCGA_TCGA-BP-4774	0.572112
TCGA_TCGA-B0-4822	-27.1747
TCGA_TCGA-BP-5000	-21.9484
TCGA_TCGA-GK-A6C7	12.6876
TCGA_TCGA-CZ-5457	12.3694
TCGA_TCGA-BP-4995	14.4529
TCGA_TCGA-BP-4338	-16.6357
TCGA_TCGA-BP-4971	-10.3885
TCGA_TCGA-G6-A8L8	-10.929
TCGA_TCGA-A3-3319	-20.8309
TCGA_TCGA-B0-5094	-8.27965
TCGA_TCGA-A3-3372	20.2578
TCGA_TCGA-B0-5690	6.82933
TCGA_TCGA-BP-4335	-2.61303
TCGA_TCGA-A3-3316	3.69799
TCGA_TCGA-BP-4804	-8.74831
TCGA_TCGA-DV-5566	-5.47095
TCGA_TCGA-B2-3924	34.0774
TCGA_TCGA-AK-3429	-2.72764
TCGA_TCGA-B0-4841	-19.9346
TCGA_TCGA-BP-4981	-20.6922
TCGA_TCGA-A3-3322	18.7246
TCGA_TCGA-A3-3385	20.4697
TCGA_TCGA-BP-4343	3.4291
TCGA_TCGA-DV-5569	0.181499
TCGA_TCGA-B8-A8YJ	1.09139
TCGA_TCGA-A3-3317	10.5824
TCGA_TCGA-B0-5402	13.7726
TCGA_TCGA-CJ-4920	-0.00397582
TCGA_TCGA-CJ-4637	-6.45979
TCGA_TCGA-B0-4847	-22.6056
TCGA_TCGA-CJ-4890	-6.34735
TCGA_TCGA-B0-5710	13.4228
TCGA_TCGA-B0-5703	-2.95969
TCGA_TCGA-B8-A54G	-8.04423
TCGA_TCGA-AK-3425	-14.502
TCGA_TCGA-B0-4842	-37.2179
TCGA_TCGA-CW-5591	10.0024
TCGA_TCGA-B0-4821	-35.4002
TCGA_TCGA-B0-5119	18.7311
TCGA_TCGA-BP-5178	-26.3895
TCGA_TCGA-AS-3777	-16.2646
TCGA_TCGA-DV-A4W0	10.3622
TCGA_TCGA-B0-5080	-6.94013
TCGA_TCGA-CZ-4857	-4.53524
TCGA_TCGA-CJ-4908	11.7417
TCGA_TCGA-A3-3349	11.2379
TCGA_TCGA-CJ-6033	-18.6435
TCGA_TCGA-A3-3306	4.77542
TCGA_TCGA-B8-5158	-10.3819
TCGA_TCGA-A3-3324	12.7431
TCGA_TCGA-CZ-4854	-5.79145
TCGA_TCGA-CJ-4912	-21.7956
TCGA_TCGA-B0-4707	-26.0429
TCGA_TCGA-CZ-4862	14.727
TCGA_TCGA-A3-A8OX	-2.96184
TCGA_TCGA-BP-4982	23.4686
TCGA_TCGA-BP-4344	19.2137
TCGA_TCGA-CZ-5469	-27.7802
TCGA_TCGA-CZ-5454	7.08887
TCGA_TCGA-CZ-5985	3.41343
TCGA_TCGA-BP-5192	16.9512
TCGA_TCGA-CW-6090	0.426956
TCGA_TCGA-B0-4849	3.00796
TCGA_TCGA-B0-5705	15.0455
TCGA_TCGA-CW-5587	10.4773
TCGA_TCGA-BP-5174	-17.2351
TCGA_TCGA-BP-5176	-9.31295
TCGA_TCGA-CZ-5453	6.44826
TCGA_TCGA-BP-4160	8.39882
TCGA_TCGA-CJ-5680	-3.05139
TCGA_TCGA-B8-A54F	9.91168
TCGA_TCGA-B0-4693	12.492
TCGA_TCGA-BP-4342	1.27398
TCGA_TCGA-B0-5083	-1.95883
TCGA_TCGA-BP-4983	-16.7775
TCGA_TCGA-A3-3308	1.06746
TCGA_TCGA-BP-4987	20.0906
TCGA_TCGA-B8-5551	-20.852
TCGA_TCGA-B0-5700	-8.92619
TCGA_TCGA-B8-5159	19.6028
TCGA_TCGA-B0-4945	12.3669
TCGA_TCGA-BP-5010	-20.2248
TCGA_TCGA-BP-4345	-7.34552
TCGA_TCGA-BP-4985	-14.1241
TCGA_TCGA-CJ-5686	7.14737
TCGA_TCGA-MW-A4EC	1.69551
TCGA_TCGA-B0-4714	-4.97118
TCGA_TCGA-BP-4162	13.697
TCGA_TCGA-BP-4163	1.64451
TCGA_TCGA-B0-4713	-21.3383
TCGA_TCGA-BP-4992	-20.892
TCGA_TCGA-A3-3373	18.1153
TCGA_TCGA-B0-5108	0.744789
TCGA_TCGA-BP-4986	8.50533
TCGA_TCGA-CW-6087	-8.45279
TCGA_TCGA-BP-4349	-1.68186
TCGA_TCGA-BP-5187	16.0349
TCGA_TCGA-CJ-4635	7.9414
TCGA_TCGA-B0-5692	-12.0317
TCGA_TCGA-DV-A4VX	-25.8105
TCGA_TCGA-B0-5110	26.1158
TCGA_TCGA-B0-4815	-18.7219
TCGA_TCGA-BP-4765	14.6
TCGA_TCGA-A3-A6NN	15.7047
TCGA_TCGA-BP-4784	6.16022
TCGA_TCGA-BP-4353	15.7701
TCGA_TCGA-B0-5092	-17.8433
TCGA_TCGA-BP-4789	23.7542
TCGA_TCGA-CZ-4863	7.29194
TCGA_TCGA-B0-5121	-6.18874
TCGA_TCGA-CJ-4904	15.5854
TCGA_TCGA-BP-5183	-6.59075
TCGA_TCGA-B0-4696	-11.4134
TCGA_TCGA-B0-4690	-10.4697
TCGA_TCGA-CJ-4876	-9.18981
TCGA_TCGA-CZ-4865	-1.68294
TCGA_TCGA-BP-4798	-11.0763
TCGA_TCGA-A3-A8OW	11.8862
TCGA_TCGA-6D-AA2E	-8.56888
TCGA_TCGA-CZ-5463	28.1564
TCGA_TCGA-CJ-6031	-8.42371
TCGA_TCGA-B0-4838	4.84071
TCGA_TCGA-B8-5553	9.91368
TCGA_TCGA-BP-5201	-9.908
TCGA_TCGA-BP-4347	10.5735
TCGA_TCGA-B0-4810	-13.4553
TCGA_TCGA-BP-5175	-37.3786
TCGA_TCGA-CW-5590	-0.305023
TCGA_TCGA-A3-3329	9.73271
TCGA_TCGA-A3-3376	22.0581
TCGA_TCGA-A3-A8OV	-1.59054
TCGA_TCGA-B0-4846	17.9645
TCGA_TCGA-BP-4166	5.91468
TCGA_TCGA-B0-4824	3.68215
TCGA_TCGA-AK-3428	15.8116
TCGA_TCGA-CJ-4901	-13.9495
TCGA_TCGA-B0-4843	-18.3251
TCGA_TCGA-CJ-6028	10.8647
TCGA_TCGA-DV-A4VZ	-15.4815
TCGA_TCGA-CJ-4899	17.6372
TCGA_TCGA-BP-4803	9.21249
TCGA_TCGA-AK-3460	10.8609
TCGA_TCGA-B8-4146	64.9775
TCGA_TCGA-B0-4833	-9.69747
TCGA_TCGA-B8-5552	16.1905
TCGA_TCGA-BP-4170	8.70292
TCGA_TCGA-B4-5844	17.5255
TCGA_TCGA-B0-4710	5.4792
TCGA_TCGA-CJ-4892	1.04939
TCGA_TCGA-CJ-5679	-28.3182
TCGA_TCGA-CJ-4871	-2.34208
TCGA_TCGA-BP-4964	7.84126
TCGA_TCGA-B2-4099	-1.69815
TCGA_TCGA-AK-3436	-12.225
TCGA_TCGA-B0-4834	15.5342
TCGA_TCGA-CZ-5461	5.00325
TCGA_TCGA-AK-3445	-14.5755
TCGA_TCGA-B0-4823	7.24344
TCGA_TCGA-DV-5574	0.70893
TCGA_TCGA-CJ-4886	14.277
TCGA_TCGA-AK-3465	3.06751
TCGA_TCGA-BP-4354	-7.33538
TCGA_TCGA-B8-5162	-1.98611
TCGA_TCGA-CJ-4869	-22.5252
TCGA_TCGA-A3-3311	4.25094
TCGA_TCGA-BP-5170	-6.02115
TCGA_TCGA-B8-4143	-13.2544
TCGA_TCGA-BP-4346	1.00854
TCGA_TCGA-B0-4827	-12.845
TCGA_TCGA-CJ-4887	-15.4651
TCGA_TCGA-BP-4807	14.1975
TCGA_TCGA-CZ-5464	-3.73977
TCGA_TCGA-A3-3387	3.26585
TCGA_TCGA-B0-4816	-2.27331
TCGA_TCGA-CW-6093	23.0558
TCGA_TCGA-B0-4837	-14.5332
TCGA_TCGA-CJ-5683	-3.62903
TCGA_TCGA-BP-4962	-15.0178
TCGA_TCGA-CJ-4643	18.1302
TCGA_TCGA-BP-4965	20.7404
TCGA_TCGA-CZ-5982	17.9202
TCGA_TCGA-BP-4176	1.31422
TCGA_TCGA-CJ-4642	-14.2179
TCGA_TCGA-B8-5546	6.22342
TCGA_TCGA-BP-4159	-5.97467
TCGA_TCGA-AK-3426	-31.7416
TCGA_TCGA-CJ-4639	26.1501
TCGA_TCGA-B0-5701	-12.5204
TCGA_TCGA-B0-5693	16.9959
TCGA_TCGA-G6-A8L6	-14.7998
TCGA_TCGA-BP-5184	9.33973
TCGA_TCGA-B8-4622	5.73986
TCGA_TCGA-A3-3357	4.8303
TCGA_TCGA-B0-4694	-13.5228
TCGA_TCGA-BP-4758	-12.6089
TCGA_TCGA-A3-3367	15.9811
TCGA_TCGA-BP-4165	-9.80054
TCGA_TCGA-EU-5907	10.5996
TCGA_TCGA-A3-3378	-1.41033
TCGA_TCGA-BP-4762	12.9399
TCGA_TCGA-A3-3343	10.1897
TCGA_TCGA-CZ-4856	5.87962
TCGA_TCGA-BP-4763	15.1972
TCGA_TCGA-BP-4325	17.7549
TCGA_TCGA-AK-3450	-2.11726
TCGA_TCGA-T7-A92I	9.98384
TCGA_TCGA-B4-5378	23.2027
TCGA_TCGA-B0-4699	1.0544
TCGA_TCGA-B0-5696	-8.89739
TCGA_TCGA-B0-5113	20.2761
TCGA_TCGA-B0-5706	-4.171
TCGA_TCGA-BP-4963	2.96346
TCGA_TCGA-CZ-4866	7.02023
TCGA_TCGA-B0-5081	-16.6842
TCGA_TCGA-BP-5009	-12.8593
TCGA_TCGA-CZ-5984	-3.9656
TCGA_TCGA-A3-A8CQ	12.7325
TCGA_TCGA-CZ-4858	-20.7716
TCGA_TCGA-BP-4161	5.47371
TCGA_TCGA-B8-A54I	-28.8535
TCGA_TCGA-BP-5001	-17.2299
TCGA_TCGA-BP-5186	17.468
TCGA_TCGA-BP-4756	0.519463
TCGA_TCGA-MM-A84U	-24.407
TCGA_TCGA-AK-3458	-2.3057
TCGA_TCGA-B0-4811	-15.4233
TCGA_TCGA-B0-5694	-6.44445
TCGA_TCGA-BP-5173	2.93197
TCGA_TCGA-CJ-4872	-2.3247
TCGA_TCGA-DV-5575	9.59134
TCGA_TCGA-CJ-4641	-3.32913
TCGA_TCGA-BP-4790	19.263
TCGA_TCGA-B0-5116	-2.61371
TCGA_TCGA-CJ-4895	-9.20618
TCGA_TCGA-BP-5007	8.86707
TCGA_TCGA-B0-4814	9.58303
TCGA_TCGA-CZ-5451	11.8999
TCGA_TCGA-B8-4621	-6.99046
TCGA_TCGA-A3-3346	-33.5974
TCGA_TCGA-B8-5163	-0.464729
TCGA_TCGA-CJ-4918	4.73412
TCGA_TCGA-BP-4766	15.0975
TCGA_TCGA-B4-5835	-20.3335
TCGA_TCGA-CZ-5467	12.3164
TCGA_TCGA-BP-4340	21.4408
TCGA_TCGA-CW-5584	3.40687
TCGA_TCGA-B8-A54J	-2.3165
TCGA_TCGA-CZ-5455	17.3375
TCGA_TCGA-AS-3778	4.22807
TCGA_TCGA-BP-4352	-32.5902
TCGA_TCGA-B0-4700	-26.5519
TCGA_TCGA-B0-5713	15.7436
TCGA_TCGA-B0-5115	13.273
TCGA_TCGA-B2-4098	-6.43471
TCGA_TCGA-A3-3374	-11.6785
TCGA_TCGA-BP-4975	19.1968
TCGA_TCGA-BP-5004	19.1523
TCGA_TCGA-BP-4959	-3.5283
TCGA_TCGA-CJ-4900	-18.2104
TCGA_TCGA-CJ-4884	-4.74229
TCGA_TCGA-BP-4775	23.1099
TCGA_TCGA-A3-3352	14.0717
TCGA_TCGA-AK-3434	0.274586
TCGA_TCGA-BP-5185	-25.3823
TCGA_TCGA-AK-3451	-24.7386
TCGA_TCGA-CZ-5987	-14.7261
TCGA_TCGA-BP-5182	-0.504775
TCGA_TCGA-B0-5085	-21.3348
TCGA_TCGA-B4-5377	16.9652
TCGA_TCGA-CJ-4873	-27.6862
TCGA_TCGA-A3-3351	16.3541
TCGA_TCGA-AK-3447	-22.2997
TCGA_TCGA-A3-3359	16.8443
TCGA_TCGA-B8-4154	4.85084
TCGA_TCGA-B2-5641	-2.15331
TCGA_TCGA-BP-4961	22.0577
TCGA_TCGA-B0-5712	-2.66374
TCGA_TCGA-BP-5006	5.59058
TCGA_TCGA-AK-3427	-11.1859
TCGA_TCGA-AK-3443	9.8284
TCGA_TCGA-BP-4169	4.71822
TCGA_TCGA-AK-3455	1.7845
ICGC_DO47198	-0.392127
ICGC_DO47168	24.0491
ICGC_DO46877	-30.0384
ICGC_DO46850	-13.7804
ICGC_DO46838	-9.06571
ICGC_DO47096	-19.0427
ICGC_DO47080	3.95993
ICGC_DO47008	-1.27919
ICGC_DO47020	8.54614
ICGC_DO46905	-14.9039
ICGC_DO46933	17.2909
ICGC_DO46847	-9.37144
ICGC_DO46949	-31.889
ICGC_DO47068	6.82533
ICGC_DO46996	-6.06157
ICGC_DO46953	8.0327
ICGC_DO46965	30.4666
ICGC_DO46941	-16.7381
ICGC_DO46832	-28.1193
ICGC_DO47213	29.1161
ICGC_DO47024	6.37016
ICGC_DO47140	2.60453
ICGC_DO47204	13.3688
ICGC_DO47189	-14.5344
ICGC_DO46961	2.36484
ICGC_DO47044	-12.0587
ICGC_DO46873	30.9508
ICGC_DO47171	-15.8905
ICGC_DO47228	12.4639
ICGC_DO47016	3.2579
ICGC_DO46917	-12.8571
ICGC_DO46865	-6.95121
ICGC_DO47076	24.7847
ICGC_DO47036	16.9144
ICGC_DO47032	-13.202
ICGC_DO47183	-1.83338
ICGC_DO47048	11.6805
ICGC_DO47225	10.6674
ICGC_DO46984	-4.60548
ICGC_DO47231	-6.11084
ICGC_DO47012	-1.40326
ICGC_DO47132	-30.8549
ICGC_DO47120	-4.89351
ICGC_DO47180	-2.78524
ICGC_DO47177	-8.53085
ICGC_DO46992	7.27997
ICGC_DO46889	11.5396
ICGC_DO46957	10.3729
ICGC_DO47174	-5.38942
ICGC_DO46925	-5.28977
ICGC_DO47040	12.0331
ICGC_DO47128	9.61644
ICGC_DO47216	-15.6228
ICGC_DO47207	-20.448
ICGC_DO47162	-0.954182
ICGC_DO46893	-4.23966
ICGC_DO47201	-3.50694
ICGC_DO46853	-11.21
ICGC_DO47056	-22.2676
ICGC_DO46909	11.1742
ICGC_DO46828	3.23157
ICGC_DO47156	-4.72915
ICGC_DO46862	18.5558
ICGC_DO47004	8.94928
ICGC_DO47210	2.58966
ICGC_DO47028	9.56271
ICGC_DO46980	-16.0905
ICGC_DO47195	-8.4561
ICGC_DO47222	11.3925
ICGC_DO46844	26.7431
ICGC_DO46830	11.2904
ICGC_DO47084	-2.56033
ICGC_DO47192	-33.9439
ICGC_DO46859	1.3039
ICGC_DO46988	21.8806
ICGC_DO47186	22.1764
ICGC_DO46827	-0.541989
ICGC_DO46969	-17.5833
ICGC_DO46913	-11.818
ICGC_DO47108	6.52256
ICGC_DO46841	23.7539
ICGC_DO46834	4.83921
ICGC_DO47072	-23.2468
ICGC_DO47000	9.31289
ICGC_DO46856	7.16755
ICGC_DO47100	-14.779
ICGC_DO47219	-17.1903
ICGC_DO47144	-10.2972
ICGC_DO47159	9.50295
ICGC_DO46945	26.5992
ICGC_DO46973	-3.9204

## Sheet: S table 5
Supplementary Table 5 The TMB values were listed
id	TMB
TCGA-EU-5904	0.710526
TCGA-CJ-4913	0.973684
TCGA-B8-A7U6	1
TCGA-CJ-4882	1.36842
TCGA-BP-5200	0.842105
TCGA-CW-5580	1.71053
TCGA-B0-5712	1.89474
TCGA-BP-4962	0.736842
TCGA-B8-5546	0.184211
TCGA-BP-4770	1.07895
TCGA-CJ-4908	0.5
TCGA-CJ-4907	1.13158
TCGA-BP-4782	1.68421
TCGA-BP-4795	0.315789
TCGA-B0-5075	1.92105
TCGA-MM-A84U	1.68421
TCGA-B0-5088	1.02632
TCGA-BP-4976	1.86842
TCGA-BP-5201	0.868421
TCGA-CW-5581	1.26316
TCGA-CJ-6028	0.815789
TCGA-CJ-6027	1.52632
TCGA-CZ-5468	2.39474
TCGA-CZ-5467	1.05263
TCGA-3Z-A93Z	1.78947
TCGA-B8-5159	1.07895
TCGA-A3-A8CQ	0.657895
TCGA-AK-3465	0.578947
TCGA-B8-4143	1.21053
TCGA-BP-5006	0.710526
TCGA-CW-5585	0.921053
TCGA-DV-5574	0.184211
TCGA-CZ-5985	1.05263
TCGA-BP-4968	0.868421
TCGA-BP-4967	1.34211
TCGA-B0-5120	1
TCGA-AK-3447	0.394737
TCGA-BP-5169	0.973684
TCGA-B0-5121	0.894737
TCGA-B0-5812	0.868421
TCGA-CZ-5462	1.31579
TCGA-B0-5104	1.07895
TCGA-B2-5633	0.921053
TCGA-BP-4983	1.13158
TCGA-BP-5010	1.26316
TCGA-A3-A6NL	0.789474
TCGA-B8-5163	1.28947
TCGA-CJ-4902	1.23684
TCGA-B8-A54K	0.289474
TCGA-A3-3322	1.02632
TCGA-B0-5095	1.5
TCGA-CW-6097	0.236842
TCGA-B0-5703	1.52632
TCGA-B0-5084	1
TCGA-CJ-4904	0.763158
TCGA-A3-3316	0.868421
TCGA-CZ-4856	1.07895
TCGA-B0-5102	0.921053
TCGA-CZ-4864	1.47368
TCGA-B0-5696	0.921053
TCGA-CZ-5456	1.31579
TCGA-DV-5566	0.842105
TCGA-A3-A6NI	1.60526
TCGA-CJ-4899	0.605263
TCGA-BP-5186	0.657895
TCGA-AK-3453	0.184211
TCGA-EU-5907	0.973684
TCGA-AK-3427	0.210526
TCGA-CJ-5686	1.26316
TCGA-CJ-4920	3.07895
TCGA-CJ-6032	0.973684
TCGA-A3-A8OX	0.157895
TCGA-B8-A54F	0.5
TCGA-B0-5107	1.21053
TCGA-B0-5108	0.815789
TCGA-A3-A8OU	1.47368
TCGA-G6-A8L6	1.31579
TCGA-A3-A8OW	0.447368
TCGA-B8-5551	0.710526
TCGA-B0-5099	1.31579
TCGA-A3-3365	0.789474
TCGA-BP-5173	1.55263
TCGA-A3-A6NN	2.13158
TCGA-B0-5113	0.684211
TCGA-CZ-5989	0.763158
TCGA-A3-3373	1.18421
TCGA-B8-5550	1.89474
TCGA-B0-4823	2.21053
TCGA-B4-5843	0.868421
TCGA-BP-4964	1.39474
TCGA-AK-3444	1.81579
TCGA-CW-5589	1
TCGA-EU-5905	1.28947
TCGA-BP-5176	2.44737
TCGA-B0-5116	1.26316
TCGA-CJ-5676	1.15789
TCGA-A3-3376	0.815789
TCGA-B8-A54G	0.789474
TCGA-B0-5100	0.657895
TCGA-B8-5158	0.842105
TCGA-CZ-5469	0.894737
TCGA-A3-3331	1.31579
TCGA-A3-3308	1.60526
TCGA-BP-5183	0.973684
TCGA-B8-5552	0.578947
TCGA-CJ-5683	1.23684
TCGA-B4-5836	1.23684
TCGA-A3-3383	1.13158
TCGA-CJ-6031	1.39474
TCGA-DV-A4W0	1.34211
TCGA-CZ-5984	0.842105
TCGA-MM-A563	1.02632
TCGA-BP-5196	0.947368
TCGA-DV-5575	0.447368
TCGA-CJ-6030	2.23684
TCGA-BP-5168	2.28947
TCGA-A3-3313	1.86842
TCGA-B0-5693	0.815789
TCGA-CZ-5453	1.44737
TCGA-A3-3367	1.26316
TCGA-B8-4151	1.18421
TCGA-B0-5094	1.73684
TCGA-CZ-4853	2.26316
TCGA-B0-5085	1.34211
TCGA-CW-6087	0.921053
TCGA-B0-5092	0.973684
TCGA-B2-5636	0.342105
TCGA-B0-5077	1.02632
TCGA-CJ-4905	1.05263
TCGA-BP-4993	1.02632
TCGA-CW-6090	1.94737
TCGA-B0-5711	0.763158
TCGA-BP-4961	0.657895
TCGA-B0-5706	1.13158
TCGA-CZ-5465	2.26316
TCGA-BP-4986	0.789474
TCGA-CZ-4865	1.78947
TCGA-B8-4146	0.710526
TCGA-CZ-5982	0.868421
TCGA-BP-5202	0.763158
TCGA-BP-4960	1.23684
TCGA-B0-5710	0.789474
TCGA-AK-3440	0.394737
TCGA-B8-A54I	1.21053
TCGA-B0-5109	0.973684
TCGA-CZ-5460	1.28947
TCGA-CW-5591	0.631579
TCGA-GK-A6C7	2.02632
TCGA-B0-5097	1.15789
TCGA-B0-5098	13.4737
TCGA-B0-4945	0.842105
TCGA-CJ-4900	1.10526
TCGA-BP-4973	0.631579
TCGA-B0-5399	0.710526
TCGA-A3-3320	1.60526
TCGA-B0-5081	0.447368
TCGA-B4-5377	0.789474
TCGA-CJ-4901	0.921053
TCGA-CJ-4916	0.921053
TCGA-CZ-5461	1.44737
TCGA-BP-4965	1.10526
TCGA-CZ-5987	1.02632
TCGA-CZ-5988	0.789474
TCGA-B8-A54D	1.18421
TCGA-CW-5587	1.31579
TCGA-CW-5588	0.921053
TCGA-A3-3311	1.15789
TCGA-CJ-5672	1.94737
TCGA-A3-3380	0.631579
TCGA-BP-5009	0.868421
TCGA-CJ-5680	0.973684
TCGA-B8-4622	1.07895
TCGA-A3-3372	1.18421
TCGA-B4-5838	1.34211
TCGA-CZ-5451	1.65789
TCGA-B0-5691	1.15789
TCGA-BP-5180	0.894737
TCGA-BP-5198	1.60526
TCGA-B8-4153	1.15789
TCGA-BP-4999	0.973684
TCGA-B0-5690	1.05263
TCGA-BP-5181	1.18421
TCGA-MW-A4EC	0.789474
TCGA-CJ-5681	0.342105
TCGA-B8-A54J	1.31579
TCGA-CJ-6033	1.44737
TCGA-B4-5832	1.15789
TCGA-BP-5185	1.71053
TCGA-BP-5192	1.05263
TCGA-B0-5117	0.210526
TCGA-BP-5177	0.894737
TCGA-BP-5178	1.15789
TCGA-B8-A8YJ	0.0263158
TCGA-CJ-5677	1.47368
TCGA-CJ-5678	1
TCGA-B8-5549	1.10526
TCGA-AS-3778	1.18421
TCGA-AS-3777	0.289474
TCGA-B0-4827	1.68421
TCGA-A3-3385	1.26316
TCGA-A3-3378	1.18421
TCGA-DV-5573	0.578947
TCGA-B0-5695	1.13158
TCGA-B8-5164	1.60526
TCGA-DV-5565	1.23684
TCGA-CZ-5455	0.684211
TCGA-B0-5083	0.131579
TCGA-B0-5702	0.973684
TCGA-B2-4102	1.57895
TCGA-A3-3323	0.947368
TCGA-BP-4970	0.605263
TCGA-CJ-4903	0.973684
TCGA-B8-5162	1.21053
TCGA-BP-4995	0.868421
TCGA-BP-4982	0.736842
TCGA-CZ-5463	1
TCGA-A3-3357	1.86842
TCGA-A3-3358	1.28947
TCGA-B0-5096	1.60526
TCGA-CZ-4863	0.815789
TCGA-CJ-4918	1.5
TCGA-B0-4700	0.263158
TCGA-CZ-5986	1.15789
TCGA-BP-5194	0.394737
TCGA-A3-A8OV	3.02632
TCGA-B4-5834	0.578947
TCGA-B8-A54E	0.947368
TCGA-BP-4971	0.763158
TCGA-BP-5001	0.631579
TCGA-B0-5400	0.605263
TCGA-A3-3319	1.5
TCGA-CW-6093	2.18421
TCGA-B0-5707	0.763158
TCGA-CZ-4859	1.89474
TCGA-B0-5699	0.789474
TCGA-BP-4975	0.315789
TCGA-BP-4987	0.447368
TCGA-BP-4988	0.552632
TCGA-CZ-5459	1.92105
TCGA-DV-5569	0.157895
TCGA-CZ-5470	0.815789
TCGA-BP-5189	1
TCGA-B8-4148	0.657895
TCGA-BP-5174	0.868421
TCGA-B0-4842	1.10526
TCGA-BP-4991	0.842105
TCGA-AK-3443	0.105263
TCGA-BP-4963	1.63158
TCGA-B0-5713	2.02632
TCGA-B4-5844	1.21053
TCGA-A3-3374	0.210526
TCGA-B8-5545	0.394737
TCGA-CJ-4912	1.63158
TCGA-BP-5000	0.763158
TCGA-CJ-5689	1.39474
TCGA-BP-4760	0.131579
TCGA-BP-5008	0.710526
TCGA-BP-5007	0.578947
TCGA-BP-4981	0.868421
TCGA-A3-A6NJ	1.05263
TCGA-B0-5701	2.18421
TCGA-B2-4101	0.763158
TCGA-BP-5199	1.57895
TCGA-BP-4998	0.631579
TCGA-B0-5700	1.47368
TCGA-BP-4972	0.736842
TCGA-B2-5641	1.28947
TCGA-B0-5119	1.92105
TCGA-BP-5184	0.526316
TCGA-CJ-5684	0.789474
TCGA-CW-5583	0.526316
TCGA-CJ-5679	1.92105
TCGA-MM-A564	1.92105
TCGA-DV-A4VZ	0.210526
TCGA-6D-AA2E	0.368421
TCGA-BP-4801	1.28947
TCGA-B0-5402	1.23684
TCGA-A3-3326	0.973684
TCGA-B2-5635	1.05263
TCGA-CZ-5454	0.526316
TCGA-BP-4985	1.44737
TCGA-BP-4992	0.815789
TCGA-CZ-4866	1.60526
TCGA-B8-5165	0.289474
TCGA-B0-5694	1.34211
TCGA-BP-4977	0.842105
TCGA-CZ-5466	1.36842
TCGA-B0-5705	1.60526
TCGA-T7-A92I	0.684211
TCGA-B0-5106	1.73684
TCGA-G6-A8L8	1.5
TCGA-G6-A8L7	1.39474
TCGA-A3-3346	1.78947
TCGA-CZ-5452	0.605263
TCGA-B0-5692	1.39474
TCGA-DV-A4VX	1.76316
TCGA-B8-4621	1.76316
TCGA-B8-A54H	1.5
TCGA-CJ-5671	1.13158
TCGA-A3-3382	2.02632
TCGA-AK-3455	1.26316
TCGA-BP-5004	0.947368
TCGA-CJ-5682	1.55263
TCGA-A3-3370	0.789474
TCGA-B8-5553	1
TCGA-DV-5576	0.0263158
TCGA-BP-5195	1.36842
TCGA-BP-5182	1.31579
TCGA-B0-5110	1.23684
TCGA-B4-5835	1.47368
TCGA-BP-5170	0.842105
TCGA-B2-5639	1.05263
TCGA-BP-4177	0.184211
TCGA-A3-3317	1.39474
TCGA-BP-5191	1.15789
TCGA-B0-5709	1.34211
TCGA-DV-5567	0.315789
TCGA-DV-5568	0.289474
TCGA-BP-4989	1.23684
TCGA-A3-3363	0.973684
TCGA-CZ-5457	1.55263
TCGA-CZ-5458	0.552632
TCGA-CJ-4869	1.57895
TCGA-B0-5697	1.05263
TCGA-B0-5698	1.52632
TCGA-BP-4974	0.605263
TCGA-CJ-4923	0.868421
TCGA-BP-5175	0.736842
TCGA-BP-5187	1
TCGA-B0-5115	1.23684
TCGA-BP-5190	0.815789
TCGA-G6-A5PC	1.18421
TCGA-B2-A4SR	0.868421
TCGA-EU-5906	1.26316
TCGA-A3-3387	1.36842
TCGA-CJ-5675	1.21053
